# Supplementary material for: MicroRNA-eQTLs in the developing human neocortex link miR-4707-3p expression to brain size
Source: eLife. 2023 Jan 11;12:e79488. doi: 10.7554/eLife.79488 (PMC9859047; doi:10.7554/eLife.79488)
Supplement: Supplementary file 1. — UNIQUE_NAME: combination of primary-miRNA and mature-miRNA name to create a unique identifier for miRNAs with the same sequence that originate from multiple genomic loci. ID: miRBase ID, NAME for non-miRBase miRNAs. ALIAS: miRBase alias, NAME for non-miRBase miRNAs. NAME: miRBase name, for non-miRBase miRNAs the identifier given in the respective publications or identifier given by miRge2.0 or miRDeep2 packages. DERIVES_FROM: ID of primary-miRNA. DERIVES_FROM_NAME: NAME of primary-miRNA. SOURCE: miRBase_v22 for known miRNAs cataloged in miRBase release 22. Friedlander2014 or Nowakowski2018 for novel miRNAs reported in those respective publications. miRge or miRDeep2 for novel miRNAs discovered in this study. TYPE: miRNA for mature miRNAs in miRBase, miRNA_putative_mature or miRNA_putative_star for novel miRNAs. SCORE: NA for miRBase and Nowakowski2018 miRNAs. Friedlander2014 miRNAs reported a confidence score 1–4. miRge quality scores 0–1. miRDeep2 scores ≥ 0. CHR: chromosome where the mature miRNA is located. START_hg38: start base-pair position for mature miRNA using hg38. END_hg38: end base-pair position for the mature miRNA using hg38. WIDTH: base-pair width of the mature miRNA. STRAND: genomic strand of the mature miRNA. SEQUENCE: miRNA sequence. MEAN_VST_EXPRESSION: mean variance-stabilizing transformation expression. [file elife-79488-supp1.xlsx]

## Sheet: supplementaryTable1_expressed_m
UNIQUE_NAME	ID	ALIAS	NAME	DERIVES_FROM	DERIVES_FROM_NAME	SOURCE	TYPE	SCORE	CHR	START_hg38	END_hg38	WIDTH	STRAND	SEQUENCE	MEAN_VST_EXPRESSION
hsa-let-7a-1_hsa-let-7a-3p	MIMAT0004481_1	MIMAT0004481	hsa-let-7a-3p	MI0000060	hsa-let-7a-1	miRBase_v22	miRNA	NA	chr9	94176013	94176033	21	+	CUAUACAAUCUACUGUCUUUC	7.00077
hsa-let-7a-1_hsa-let-7a-5p	MIMAT0000062_2	MIMAT0000062	hsa-let-7a-5p	MI0000060	hsa-let-7a-1	miRBase_v22	miRNA	NA	chr9	94175962	94175983	22	+	UGAGGUAGUAGGUUGUAUAGUU	16.2791
hsa-let-7a-2_hsa-let-7a-2-3p	MIMAT0010195	MIMAT0010195	hsa-let-7a-2-3p	MI0000061	hsa-let-7a-2	miRBase_v22	miRNA	NA	chr11	122146523	122146544	22	-	CUGUACAGCCUCCUAGCUUUCC	2.71435
hsa-let-7a-2_hsa-let-7a-5p	MIMAT0000062	MIMAT0000062	hsa-let-7a-5p	MI0000061	hsa-let-7a-2	miRBase_v22	miRNA	NA	chr11	122146568	122146589	22	-	UGAGGUAGUAGGUUGUAUAGUU	16.2791
hsa-let-7a-3_hsa-let-7a-3p	MIMAT0004481	MIMAT0004481	hsa-let-7a-3p	MI0000062	hsa-let-7a-3	miRBase_v22	miRNA	NA	chr22	46112800	46112820	21	+	CUAUACAAUCUACUGUCUUUC	7.00077
hsa-let-7a-3_hsa-let-7a-5p	MIMAT0000062_1	MIMAT0000062	hsa-let-7a-5p	MI0000062	hsa-let-7a-3	miRBase_v22	miRNA	NA	chr22	46112752	46112773	22	+	UGAGGUAGUAGGUUGUAUAGUU	16.2791
hsa-let-7b_hsa-let-7b-3p	MIMAT0004482	MIMAT0004482	hsa-let-7b-3p	MI0000063	hsa-let-7b	miRBase_v22	miRNA	NA	chr22	46113745	46113766	22	+	CUAUACAACCUACUGCCUUCCC	2.75953
hsa-let-7b_hsa-let-7b-5p	MIMAT0000063	MIMAT0000063	hsa-let-7b-5p	MI0000063	hsa-let-7b	miRBase_v22	miRNA	NA	chr22	46113691	46113712	22	+	UGAGGUAGUAGGUUGUGUGGUU	13.2334
hsa-let-7c_hsa-let-7c-3p	MIMAT0026472	MIMAT0026472	hsa-let-7c-3p	MI0000064	hsa-let-7c	miRBase_v22	miRNA	NA	chr21	16539883	16539904	22	+	CUGUACAACCUUCUAGCUUUCC	4.93466
hsa-let-7c_hsa-let-7c-5p	MIMAT0000064	MIMAT0000064	hsa-let-7c-5p	MI0000064	hsa-let-7c	miRBase_v22	miRNA	NA	chr21	16539838	16539859	22	+	UGAGGUAGUAGGUUGUAUGGUU	16.2791
hsa-let-7d_hsa-let-7d-3p	MIMAT0004484	MIMAT0004484	hsa-let-7d-3p	MI0000065	hsa-let-7d	miRBase_v22	miRNA	NA	chr9	94178895	94178916	22	+	CUAUACGACCUGCUGCCUUUCU	8.38161
hsa-let-7d_hsa-let-7d-5p	MIMAT0000065	MIMAT0000065	hsa-let-7d-5p	MI0000065	hsa-let-7d	miRBase_v22	miRNA	NA	chr9	94178841	94178862	22	+	AGAGGUAGUAGGUUGCAUAGUU	10.3877
hsa-let-7e_hsa-let-7e-3p	MIMAT0004485	MIMAT0004485	hsa-let-7e-3p	MI0000066	hsa-let-7e	miRBase_v22	miRNA	NA	chr19	51692838	51692859	22	+	CUAUACGGCCUCCUAGCUUUCC	5.81186
hsa-let-7e_hsa-let-7e-5p	MIMAT0000066	MIMAT0000066	hsa-let-7e-5p	MI0000066	hsa-let-7e	miRBase_v22	miRNA	NA	chr19	51692793	51692814	22	+	UGAGGUAGGAGGUUGUAUAGUU	12.4467
hsa-let-7f-1_hsa-let-7f-1-3p	MIMAT0004486	MIMAT0004486	hsa-let-7f-1-3p	MI0000067	hsa-let-7f-1	miRBase_v22	miRNA	NA	chr9	94176409	94176430	22	+	CUAUACAAUCUAUUGCCUUCCC	2.40995
hsa-let-7f-1_hsa-let-7f-5p	MIMAT0000067	MIMAT0000067	hsa-let-7f-5p	MI0000067	hsa-let-7f-1	miRBase_v22	miRNA	NA	chr9	94176353	94176374	22	+	UGAGGUAGUAGAUUGUAUAGUU	14.9914
hsa-let-7f-2_hsa-let-7f-5p	MIMAT0000067_1	MIMAT0000067	hsa-let-7f-5p	MI0000068	hsa-let-7f-2	miRBase_v22	miRNA	NA	chrX	53557246	53557267	22	-	UGAGGUAGUAGAUUGUAUAGUU	14.9914
hsa-let-7g_hsa-let-7g-3p	MIMAT0004584	MIMAT0004584	hsa-let-7g-3p	MI0000433	hsa-let-7g	miRBase_v22	miRNA	NA	chr3	52268280	52268300	21	-	CUGUACAGGCCACUGCCUUGC	3.55991
hsa-let-7g_hsa-let-7g-5p	MIMAT0000414	MIMAT0000414	hsa-let-7g-5p	MI0000433	hsa-let-7g	miRBase_v22	miRNA	NA	chr3	52268336	52268357	22	-	UGAGGUAGUAGUUUGUACAGUU	13.3427
hsa-let-7i_hsa-let-7i-3p	MIMAT0004585	MIMAT0004585	hsa-let-7i-3p	MI0000434	hsa-let-7i	miRBase_v22	miRNA	NA	chr12	62603747	62603768	22	+	CUGCGCAAGCUACUGCCUUGCU	4.74185
hsa-let-7i_hsa-let-7i-5p	MIMAT0000415	MIMAT0000415	hsa-let-7i-5p	MI0000434	hsa-let-7i	miRBase_v22	miRNA	NA	chr12	62603691	62603712	22	+	UGAGGUAGUAGUUUGUGCUGUU	13.6498
hsa-mir-100_hsa-miR-100-3p	MIMAT0004512	MIMAT0004512	hsa-miR-100-3p	MI0000102	hsa-mir-100	miRBase_v22	miRNA	NA	chr11	122152240	122152261	22	-	CAAGCUUGUAUCUAUAGGUAUG	4.60604
hsa-mir-100_hsa-miR-100-5p	MIMAT0000098	MIMAT0000098	hsa-miR-100-5p	MI0000102	hsa-mir-100	miRBase_v22	miRNA	NA	chr11	122152275	122152296	22	-	AACCCGUAGAUCCGAACUUGUG	12.2262
hsa-mir-101-1_hsa-miR-101-3p	MIMAT0000099	MIMAT0000099	hsa-miR-101-3p	MI0000103	hsa-mir-101-1	miRBase_v22	miRNA	NA	chr1	65058442	65058462	21	-	UACAGUACUGUGAUAACUGAA	11.4034
hsa-mir-101-1_hsa-miR-101-5p	MIMAT0004513	MIMAT0004513	hsa-miR-101-5p	MI0000103	hsa-mir-101-1	miRBase_v22	miRNA	NA	chr1	65058477	65058498	22	-	CAGUUAUCACAGUGCUGAUGCU	4.55119
hsa-mir-101-2_hsa-miR-101-3p	MIMAT0000099_1	MIMAT0000099	hsa-miR-101-3p	MI0000739	hsa-mir-101-2	miRBase_v22	miRNA	NA	chr9	4850345	4850365	21	+	UACAGUACUGUGAUAACUGAA	11.4034
hsa-mir-10395_hsa-miR-10395-3p	MIMAT0041622	MIMAT0041622	hsa-miR-10395-3p	MI0033419	hsa-mir-10395	miRBase_v22	miRNA	NA	chr19	12703601	12703621	21	-	AUGUAUUCGUACUGUCUGAUG	5.13063
hsa-mir-10396a_hsa-miR-10396a-3p	MIMAT0041624	MIMAT0041624	hsa-miR-10396a-3p	MI0033420	hsa-mir-10396a	miRBase_v22	miRNA	NA	chr21	8987645	8987665	21	+	GGCCCCGGGCCCUCGACCGGG	2.26691
hsa-mir-10396b_hsa-miR-10396b-3p	MIMAT0041636	MIMAT0041636	hsa-miR-10396b-3p	MI0033426	hsa-mir-10396b	miRBase_v22	miRNA	NA	chr21	8436353	8436374	22	+	GGCCCCGGGCCCUCGACCGGAC	2.26691
hsa-mir-103a-1_hsa-miR-103a-1-5p	MIMAT0037306	MIMAT0037306	hsa-miR-103a-1-5p	MI0000109	hsa-mir-103a-1	miRBase_v22	miRNA	NA	chr5	168560941	168560963	23	-	GGCUUCUUUACAGUGCUGCCUUG	2.9579
hsa-mir-103a-1_hsa-miR-103a-3p	MIMAT0000101_1	MIMAT0000101	hsa-miR-103a-3p	MI0000109	hsa-mir-103a-1	miRBase_v22	miRNA	NA	chr5	168560904	168560926	23	-	AGCAGCAUUGUACAGGGCUAUGA	13.1727
hsa-mir-103a-2_hsa-miR-103a-2-5p	MIMAT0009196	MIMAT0009196	hsa-miR-103a-2-5p	MI0000108	hsa-mir-103a-2	miRBase_v22	miRNA	NA	chr20	3917504	3917526	23	+	AGCUUCUUUACAGUGCUGCCUUG	2.9579
hsa-mir-103a-2_hsa-miR-103a-3p	MIMAT0000101	MIMAT0000101	hsa-miR-103a-3p	MI0000108	hsa-mir-103a-2	miRBase_v22	miRNA	NA	chr20	3917541	3917563	23	+	AGCAGCAUUGUACAGGGCUAUGA	13.1727
hsa-mir-105-1_hsa-miR-105-3p	MIMAT0004516	MIMAT0004516	hsa-miR-105-3p	MI0000111	hsa-mir-105-1	miRBase_v22	miRNA	NA	chrX	152392228	152392249	22	-	ACGGAUGUUUGAGCAUGUGCUA	3.7283
hsa-mir-105-1_hsa-miR-105-5p	MIMAT0000102	MIMAT0000102	hsa-miR-105-5p	MI0000111	hsa-mir-105-1	miRBase_v22	miRNA	NA	chrX	152392265	152392287	23	-	UCAAAUGCUCAGACUCCUGUGGU	5.92193
hsa-mir-105-2_hsa-miR-105-3p	MIMAT0004516_1	MIMAT0004516	hsa-miR-105-3p	MI0000112	hsa-mir-105-2	miRBase_v22	miRNA	NA	chrX	152394421	152394442	22	-	ACGGAUGUUUGAGCAUGUGCUA	3.7283
hsa-mir-105-2_hsa-miR-105-5p	MIMAT0000102_1	MIMAT0000102	hsa-miR-105-5p	MI0000112	hsa-mir-105-2	miRBase_v22	miRNA	NA	chrX	152394458	152394480	23	-	UCAAAUGCUCAGACUCCUGUGGU	5.92193
hsa-mir-106a_hsa-miR-106a-5p	MIMAT0000103	MIMAT0000103	hsa-miR-106a-5p	MI0000113	hsa-mir-106a	miRBase_v22	miRNA	NA	chrX	134170244	134170266	23	-	AAAAGUGCUUACAGUGCAGGUAG	10.6686
hsa-mir-106b_hsa-miR-106b-3p	MIMAT0004672	MIMAT0004672	hsa-miR-106b-3p	MI0000734	hsa-mir-106b	miRBase_v22	miRNA	NA	chr7	100094002	100094023	22	-	CCGCACUGUGGGUACUUGCUGC	8.54314
hsa-mir-106b_hsa-miR-106b-5p	MIMAT0000680	MIMAT0000680	hsa-miR-106b-5p	MI0000734	hsa-mir-106b	miRBase_v22	miRNA	NA	chr7	100094043	100094063	21	-	UAAAGUGCUGACAGUGCAGAU	8.86445
hsa-mir-107_hsa-miR-107	MIMAT0000104	MIMAT0000104	hsa-miR-107	MI0000114	hsa-mir-107	miRBase_v22	miRNA	NA	chr10	89592756	89592778	23	-	AGCAGCAUUGUACAGGGCUAUCA	13.1727
hsa-mir-10a_hsa-miR-10a-5p	MIMAT0000253	MIMAT0000253	hsa-miR-10a-5p	MI0000266	hsa-mir-10a	miRBase_v22	miRNA	NA	chr17	48579904	48579926	23	-	UACCCUGUAGAUCCGAAUUUGUG	5.37279
hsa-mir-10b_hsa-miR-10b-5p	MIMAT0000254	MIMAT0000254	hsa-miR-10b-5p	MI0000267	hsa-mir-10b	miRBase_v22	miRNA	NA	chr2	176150329	176150351	23	+	UACCCUGUAGAACCGAAUUUGUG	6.67431
hsa-mir-1179_hsa-miR-1179	MIMAT0005824	MIMAT0005824	hsa-miR-1179	MI0006272	hsa-mir-1179	miRBase_v22	miRNA	NA	chr15	88608121	88608141	21	+	AAGCAUUCUUUCAUUGGUUGG	3.02968
hsa-mir-1180_hsa-miR-1180-3p	MIMAT0005825	MIMAT0005825	hsa-miR-1180-3p	MI0006273	hsa-mir-1180	miRBase_v22	miRNA	NA	chr17	19344513	19344534	22	-	UUUCCGGCUCGCGUGGGUGUGU	6.44607
hsa-mir-1185-1_hsa-miR-1185-1-3p	MIMAT0022838	MIMAT0022838	hsa-miR-1185-1-3p	MI0003844	hsa-mir-1185-1	miRBase_v22	miRNA	NA	chr14	101043029	101043050	22	+	AUAUACAGGGGGAGACUCUUAU	3.02884
hsa-mir-1185-1_hsa-miR-1185-5p	MIMAT0005798	MIMAT0005798	hsa-miR-1185-5p	MI0003844	hsa-mir-1185-1	miRBase_v22	miRNA	NA	chr14	101042991	101043011	21	+	AGAGGAUACCCUUUGUAUGUU	3.07193
hsa-mir-1185-2_hsa-miR-1185-2-3p	MIMAT0022713	MIMAT0022713	hsa-miR-1185-2-3p	MI0003821	hsa-mir-1185-2	miRBase_v22	miRNA	NA	chr14	101044250	101044271	22	+	AUAUACAGGGGGAGACUCUCAU	3.02884
hsa-mir-1185-2_hsa-miR-1185-5p	MIMAT0005798_1	MIMAT0005798	hsa-miR-1185-5p	MI0003821	hsa-mir-1185-2	miRBase_v22	miRNA	NA	chr14	101044212	101044232	21	+	AGAGGAUACCCUUUGUAUGUU	3.07193
hsa-mir-1197_hsa-miR-1197	MIMAT0005955	MIMAT0005955	hsa-miR-1197	MI0006656	hsa-mir-1197	miRBase_v22	miRNA	NA	chr14	101025620	101025640	21	+	UAGGACACAUGGUCUACUUCU	3.6585
hsa-mir-12136_hsa-miR-12136	MIMAT0049032	MIMAT0049032	hsa-miR-12136	MI0039740	hsa-mir-12136	miRBase_v22	miRNA	NA	chr1	632668	632685	18	-	GAAAAAGUCAUGGAGGCC	4.07029
hsa-mir-122_hsa-miR-122-5p	MIMAT0000421	MIMAT0000421	hsa-miR-122-5p	MI0000442	hsa-mir-122	miRBase_v22	miRNA	NA	chr18	58451088	58451109	22	+	UGGAGUGUGACAAUGGUGUUUG	4.21778
hsa-mir-1226_hsa-miR-1226-3p	MIMAT0005577	MIMAT0005577	hsa-miR-1226-3p	MI0006313	hsa-mir-1226	miRBase_v22	miRNA	NA	chr3	47849608	47849629	22	+	UCACCAGCCCUGUGUUCCCUAG	3.5465
hsa-mir-122b_hsa-miR-122b-5p	MIMAT0019876	MIMAT0019876	hsa-miR-122b-5p	MI0017383	hsa-mir-122b	miRBase_v22	miRNA	NA	chr18	58451121	58451143	23	-	UUUAGUGUGAUAAUGGCGUUUGA	3.0407
hsa-mir-124-1_hsa-miR-124-3p	MIMAT0000422_1	MIMAT0000422	hsa-miR-124-3p	MI0000443	hsa-mir-124-1	miRBase_v22	miRNA	NA	chr8	9903399	9903420	22	-	UAAGGCACGCGGUGAAUGCCAA	12.3571
hsa-mir-124-1_hsa-miR-124-5p	MIMAT0004591_1	MIMAT0004591	hsa-miR-124-5p	MI0000443	hsa-mir-124-1	miRBase_v22	miRNA	NA	chr8	9903438	9903459	22	-	CGUGUUCACAGCGGACCUUGAU	6.47743
hsa-mir-124-2_hsa-miR-124-3p	MIMAT0000422_2	MIMAT0000422	hsa-miR-124-3p	MI0000444	hsa-mir-124-2	miRBase_v22	miRNA	NA	chr8	64379210	64379231	22	+	UAAGGCACGCGGUGAAUGCCAA	12.3571
hsa-mir-124-2_hsa-miR-124-5p	MIMAT0004591_2	MIMAT0004591	hsa-miR-124-5p	MI0000444	hsa-mir-124-2	miRBase_v22	miRNA	NA	chr8	64379173	64379194	22	+	CGUGUUCACAGCGGACCUUGAU	6.47743
hsa-mir-124-3_hsa-miR-124-3p	MIMAT0000422	MIMAT0000422	hsa-miR-124-3p	MI0000445	hsa-mir-124-3	miRBase_v22	miRNA	NA	chr20	63178552	63178573	22	+	UAAGGCACGCGGUGAAUGCCAA	12.3571
hsa-mir-124-3_hsa-miR-124-5p	MIMAT0004591	MIMAT0004591	hsa-miR-124-5p	MI0000445	hsa-mir-124-3	miRBase_v22	miRNA	NA	chr20	63178514	63178535	22	+	CGUGUUCACAGCGGACCUUGAU	6.47743
hsa-mir-1243_hsa-miR-1243	MIMAT0005894	MIMAT0005894	hsa-miR-1243	MI0006373	hsa-mir-1243	miRBase_v22	miRNA	NA	chr4	113106867	113106888	22	+	AACUGGAUCAAUUAUAGGAGUG	3.24929
hsa-mir-1249_hsa-miR-1249-3p	MIMAT0005901	MIMAT0005901	hsa-miR-1249-3p	MI0006384	hsa-mir-1249	miRBase_v22	miRNA	NA	chr22	45200958	45200979	22	-	ACGCCCUUCCCCCCCUUCUUCA	5.16061
hsa-mir-1251_hsa-miR-1251-5p	MIMAT0005903	MIMAT0005903	hsa-miR-1251-5p	MI0006386	hsa-mir-1251	miRBase_v22	miRNA	NA	chr12	97491913	97491933	21	+	ACUCUAGCUGCCAAAGGCGCU	2.72951
hsa-mir-1252_hsa-miR-1252-5p	MIMAT0005944	MIMAT0005944	hsa-miR-1252-5p	MI0006434	hsa-mir-1252	miRBase_v22	miRNA	NA	chr12	79419261	79419282	22	+	AGAAGGAAAUUGAAUUCAUUUA	3.03064
hsa-mir-125a_hsa-miR-125a-3p	MIMAT0004602	MIMAT0004602	hsa-miR-125a-3p	MI0000469	hsa-mir-125a	miRBase_v22	miRNA	NA	chr19	51693306	51693327	22	+	ACAGGUGAGGUUCUUGGGAGCC	5.23414
hsa-mir-125a_hsa-miR-125a-5p	MIMAT0000443	MIMAT0000443	hsa-miR-125a-5p	MI0000469	hsa-mir-125a	miRBase_v22	miRNA	NA	chr19	51693268	51693291	24	+	UCCCUGAGACCCUUUAACCUGUGA	14.3759
hsa-mir-125b-1_hsa-miR-125b-1-3p	MIMAT0004592	MIMAT0004592	hsa-miR-125b-1-3p	MI0000446	hsa-mir-125b-1	miRBase_v22	miRNA	NA	chr11	122099769	122099790	22	-	ACGGGUUAGGCUCUUGGGAGCU	10.2113
hsa-mir-125b-1_hsa-miR-125b-5p	MIMAT0000423	MIMAT0000423	hsa-miR-125b-5p	MI0000446	hsa-mir-125b-1	miRBase_v22	miRNA	NA	chr11	122099809	122099830	22	-	UCCCUGAGACCCUAACUUGUGA	15.0914
hsa-mir-125b-2_hsa-miR-125b-2-3p	MIMAT0004603	MIMAT0004603	hsa-miR-125b-2-3p	MI0000470	hsa-mir-125b-2	miRBase_v22	miRNA	NA	chr21	16590290	16590311	22	+	UCACAAGUCAGGCUCUUGGGAC	11.0979
hsa-mir-125b-2_hsa-miR-125b-5p	MIMAT0000423_1	MIMAT0000423	hsa-miR-125b-5p	MI0000470	hsa-mir-125b-2	miRBase_v22	miRNA	NA	chr21	16590253	16590274	22	+	UCCCUGAGACCCUAACUUGUGA	15.0914
hsa-mir-126_hsa-miR-126-3p	MIMAT0000445	MIMAT0000445	hsa-miR-126-3p	MI0000471	hsa-mir-126	miRBase_v22	miRNA	NA	chr9	136670653	136670674	22	+	UCGUACCGUGAGUAAUAAUGCG	8.4493
hsa-mir-126_hsa-miR-126-5p	MIMAT0000444	MIMAT0000444	hsa-miR-126-5p	MI0000471	hsa-mir-126	miRBase_v22	miRNA	NA	chr9	136670616	136670636	21	+	CAUUAUUACUUUUGGUACGCG	9.6307
hsa-mir-1260a_hsa-miR-1260a	MIMAT0005911	MIMAT0005911	hsa-miR-1260a	MI0006394	hsa-mir-1260a	miRBase_v22	miRNA	NA	chr14	77266231	77266248	18	+	AUCCCACCUCUGCCACCA	5.65406
hsa-mir-1260b_hsa-miR-1260b	MIMAT0015041	MIMAT0015041	hsa-miR-1260b	MI0014197	hsa-mir-1260b	miRBase_v22	miRNA	NA	chr11	96341447	96341465	19	+	AUCCCACCACUGCCACCAU	5.65406
hsa-mir-127_hsa-miR-127-3p	MIMAT0000446	MIMAT0000446	hsa-miR-127-3p	MI0000472	hsa-mir-127	miRBase_v22	miRNA	NA	chr14	100883035	100883056	22	+	UCGGAUCCGUCUGAGCUUGGCU	12.0217
hsa-mir-127_hsa-miR-127-5p	MIMAT0004604	MIMAT0004604	hsa-miR-127-5p	MI0000472	hsa-mir-127	miRBase_v22	miRNA	NA	chr14	100883001	100883022	22	+	CUGAAGCUCAGAGGGCUCUGAU	4.63188
hsa-mir-1270_hsa-miR-1270	MIMAT0005924	MIMAT0005924	hsa-miR-1270	MI0006407	hsa-mir-1270	miRBase_v22	miRNA	NA	chr19	20399320	20399342	23	-	CUGGAGAUAUGGAAGAGCUGUGU	4.03958
hsa-mir-1271_hsa-miR-1271-5p	MIMAT0005796	MIMAT0005796	hsa-miR-1271-5p	MI0003814	hsa-mir-1271	miRBase_v22	miRNA	NA	chr5	176367960	176367981	22	+	CUUGGCACCUAGCAAGCACUCA	5.98009
hsa-mir-1275_hsa-miR-1275	MIMAT0005929	MIMAT0005929	hsa-miR-1275	MI0006415	hsa-mir-1275	miRBase_v22	miRNA	NA	chr6	34000018	34000034	17	-	GUGGGGGAGAGGCUGUC	5.21951
hsa-mir-1276_hsa-miR-1276	MIMAT0005930	MIMAT0005930	hsa-miR-1276	MI0006416	hsa-mir-1276	miRBase_v22	miRNA	NA	chr15	85770548	85770567	20	-	UAAAGAGCCCUGUGGAGACA	4.97425
hsa-mir-1277_hsa-miR-1277-5p	MIMAT0022724	MIMAT0022724	hsa-miR-1277-5p	MI0006419	hsa-mir-1277	miRBase_v22	miRNA	NA	chrX	118386401	118386424	24	+	AAAUAUAUAUAUAUAUGUACGUAU	2.74903
hsa-mir-128-1_hsa-miR-128-1-5p	MIMAT0026477	MIMAT0026477	hsa-miR-128-1-5p	MI0000447	hsa-mir-128-1	miRBase_v22	miRNA	NA	chr2	135665411	135665433	23	+	CGGGGCCGUAGCACUGUCUGAGA	5.98192
hsa-mir-128-1_hsa-miR-128-3p	MIMAT0000424	MIMAT0000424	hsa-miR-128-3p	MI0000447	hsa-mir-128-1	miRBase_v22	miRNA	NA	chr2	135665446	135665466	21	+	UCACAGUGAACCGGUCUCUUU	14.9127
hsa-mir-128-2_hsa-miR-128-2-5p	MIMAT0031095	MIMAT0031095	hsa-miR-128-2-5p	MI0000727	hsa-mir-128-2	miRBase_v22	miRNA	NA	chr3	35744490	35744512	23	+	GGGGGCCGAUACACUGUACGAGA	6.6835
hsa-mir-128-2_hsa-miR-128-3p	MIMAT0000424_1	MIMAT0000424	hsa-miR-128-3p	MI0000727	hsa-mir-128-2	miRBase_v22	miRNA	NA	chr3	35744527	35744547	21	+	UCACAGUGAACCGGUCUCUUU	14.9127
hsa-mir-1285-1_hsa-miR-1285-3p	MIMAT0005876_1	MIMAT0005876	hsa-miR-1285-3p	MI0006346	hsa-mir-1285-1	miRBase_v22	miRNA	NA	chr7	92204027	92204048	22	-	UCUGGGCAACAAAGUGAGACCU	4.79543
hsa-mir-1285-2_hsa-miR-1285-3p	MIMAT0005876	MIMAT0005876	hsa-miR-1285-3p	MI0006347	hsa-mir-1285-2	miRBase_v22	miRNA	NA	chr2	70252933	70252954	22	-	UCUGGGCAACAAAGUGAGACCU	4.79543
hsa-mir-1286_hsa-miR-1286	MIMAT0005877	MIMAT0005877	hsa-miR-1286	MI0006348	hsa-mir-1286	miRBase_v22	miRNA	NA	chr22	20249145	20249165	21	-	UGCAGGACCAAGAUGAGCCCU	3.70954
hsa-mir-1287_hsa-miR-1287-5p	MIMAT0005878	MIMAT0005878	hsa-miR-1287-5p	MI0006349	hsa-mir-1287	miRBase_v22	miRNA	NA	chr10	98395271	98395292	22	-	UGCUGGAUCAGUGGUUCGAGUC	4.12629
hsa-mir-129-1_hsa-miR-129-1-3p	MIMAT0004548	MIMAT0004548	hsa-miR-129-1-3p	MI0000252	hsa-mir-129-1	miRBase_v22	miRNA	NA	chr7	128207920	128207941	22	+	AAGCCCUUACCCCAAAAAGUAU	6.2062
hsa-mir-129-1_hsa-miR-129-5p	MIMAT0000242_1	MIMAT0000242	hsa-miR-129-5p	MI0000252	hsa-mir-129-1	miRBase_v22	miRNA	NA	chr7	128207876	128207896	21	+	CUUUUUGCGGUCUGGGCUUGC	6.4879
hsa-mir-129-2_hsa-miR-129-2-3p	MIMAT0004605	MIMAT0004605	hsa-miR-129-2-3p	MI0000473	hsa-mir-129-2	miRBase_v22	miRNA	NA	chr11	43581450	43581471	22	+	AAGCCCUUACCCCAAAAAGCAU	6.2062
hsa-mir-129-2_hsa-miR-129-5p	MIMAT0000242	MIMAT0000242	hsa-miR-129-5p	MI0000473	hsa-mir-129-2	miRBase_v22	miRNA	NA	chr11	43581408	43581428	21	+	CUUUUUGCGGUCUGGGCUUGC	6.4879
hsa-mir-1296_hsa-miR-1296-5p	MIMAT0005794	MIMAT0005794	hsa-miR-1296-5p	MI0003780	hsa-mir-1296	miRBase_v22	miRNA	NA	chr10	63373012	63373033	22	-	UUAGGGCCCUGGCUCCAUCUCC	8.6884
hsa-mir-1298_hsa-miR-1298-3p	MIMAT0026641	MIMAT0026641	hsa-miR-1298-3p	MI0003938	hsa-mir-1298	miRBase_v22	miRNA	NA	chrX	114715304	114715324	21	+	CAUCUGGGCAACUGACUGAAC	2.52242
hsa-mir-1298_hsa-miR-1298-5p	MIMAT0005800	MIMAT0005800	hsa-miR-1298-5p	MI0003938	hsa-mir-1298	miRBase_v22	miRNA	NA	chrX	114715250	114715271	22	+	UUCAUUCGGCUGUCCAGAUGUA	2.89614
hsa-mir-1299_hsa-miR-1299	MIMAT0005887	MIMAT0005887	hsa-miR-1299	MI0006359	hsa-mir-1299	miRBase_v22	miRNA	NA	chr9	40929010	40929031	22	-	UUCUGGAAUUCUGUGUGAGGGA	3.01483
hsa-mir-1301_hsa-miR-1301-3p	MIMAT0005797	MIMAT0005797	hsa-miR-1301-3p	MI0003815	hsa-mir-1301	miRBase_v22	miRNA	NA	chr2	25328651	25328674	24	-	UUGCAGCUGCCUGGGAGUGACUUC	4.57471
hsa-mir-1302-1_hsa-miR-1302	MIMAT0005890_1	MIMAT0005890	hsa-miR-1302	MI0006362	hsa-mir-1302-1	miRBase_v22	miRNA	NA	chr12	112695082	112695102	21	-	UUGGGACAUACUUAUGCUAAA	2.42263
hsa-mir-1302-10_hsa-miR-1302	MIMAT0005890_2	MIMAT0005890	hsa-miR-1302	MI0015979	hsa-mir-1302-10	miRBase_v22	miRNA	NA	chr15	101960504	101960524	21	-	UUGGGACAUACUUAUGCUAAA	2.42263
hsa-mir-1302-11_hsa-miR-1302	MIMAT0005890_3	MIMAT0005890	hsa-miR-1302	MI0015980	hsa-mir-1302-11	miRBase_v22	miRNA	NA	chr19	72045	72065	21	+	UUGGGACAUACUUAUGCUAAA	2.42263
hsa-mir-1302-2_hsa-miR-1302	MIMAT0005890	MIMAT0005890	hsa-miR-1302	MI0006363	hsa-mir-1302-2	miRBase_v22	miRNA	NA	chr1	30438	30458	21	+	UUGGGACAUACUUAUGCUAAA	2.42263
hsa-mir-1302-3_hsa-miR-1302	MIMAT0005890_4	MIMAT0005890	hsa-miR-1302	MI0006364	hsa-mir-1302-3	miRBase_v22	miRNA	NA	chr2	113583004	113583024	21	-	UUGGGACAUACUUAUGCUAAA	2.42263
hsa-mir-1302-4_hsa-miR-1302	MIMAT0005890_5	MIMAT0005890	hsa-miR-1302	MI0006365	hsa-mir-1302-4	miRBase_v22	miRNA	NA	chr2	207269328	207269348	21	-	UUGGGACAUACUUAUGCUAAA	2.42263
hsa-mir-1302-5_hsa-miR-1302	MIMAT0005890_6	MIMAT0005890	hsa-miR-1302	MI0006366	hsa-mir-1302-5	miRBase_v22	miRNA	NA	chr20	50614689	50614709	21	-	UUGGGACAUACUUAUGCUAAA	2.42263
hsa-mir-1302-6_hsa-miR-1302	MIMAT0005890_7	MIMAT0005890	hsa-miR-1302	MI0006367	hsa-mir-1302-6	miRBase_v22	miRNA	NA	chr7	18127234	18127254	21	-	UUGGGACAUACUUAUGCUAAA	2.42263
hsa-mir-1302-7_hsa-miR-1302	MIMAT0005890_8	MIMAT0005890	hsa-miR-1302	MI0006368	hsa-mir-1302-7	miRBase_v22	miRNA	NA	chr8	141786255	141786275	21	-	UUGGGACAUACUUAUGCUAAA	2.42263
hsa-mir-1302-8_hsa-miR-1302	MIMAT0005890_10	MIMAT0005890	hsa-miR-1302	MI0006369	hsa-mir-1302-8	miRBase_v22	miRNA	NA	chr9	97363596	97363616	21	-	UUGGGACAUACUUAUGCUAAA	2.42263
hsa-mir-1302-9_hsa-miR-1302	MIMAT0005890_9	MIMAT0005890	hsa-miR-1302	MI0015978	hsa-mir-1302-9	miRBase_v22	miRNA	NA	chr9	30216	30236	21	+	UUGGGACAUACUUAUGCUAAA	2.42263
hsa-mir-1303_hsa-miR-1303	MIMAT0005891	MIMAT0005891	hsa-miR-1303	MI0006370	hsa-mir-1303	miRBase_v22	miRNA	NA	chr5	154685827	154685848	22	+	UUUAGAGACGGGGUCUUGCUCU	3.01004
hsa-mir-1304_hsa-miR-1304-3p	MIMAT0022720	MIMAT0022720	hsa-miR-1304-3p	MI0006371	hsa-mir-1304	miRBase_v22	miRNA	NA	chr11	93733691	93733712	22	-	UCUCACUGUAGCCUCGAACCCC	2.75592
hsa-mir-1306_hsa-miR-1306-3p	MIMAT0005950	MIMAT0005950	hsa-miR-1306-3p	MI0006443	hsa-mir-1306	miRBase_v22	miRNA	NA	chr22	20086112	20086129	18	+	ACGUUGGCUCUGGUGGUG	2.68476
hsa-mir-1306_hsa-miR-1306-5p	MIMAT0022726	MIMAT0022726	hsa-miR-1306-5p	MI0006443	hsa-mir-1306	miRBase_v22	miRNA	NA	chr22	20086072	20086093	22	+	CCACCUCCCCUGCAAACGUCCA	3.96335
hsa-mir-1307_hsa-miR-1307-3p	MIMAT0005951	MIMAT0005951	hsa-miR-1307-3p	MI0006444	hsa-mir-1307	miRBase_v22	miRNA	NA	chr10	103394301	103394322	22	-	ACUCGGCGUGGCGUCGGUCGUG	7.20021
hsa-mir-1307_hsa-miR-1307-5p	MIMAT0022727	MIMAT0022727	hsa-miR-1307-5p	MI0006444	hsa-mir-1307	miRBase_v22	miRNA	NA	chr10	103394341	103394361	21	-	UCGACCGGACCUCGACCGGCU	7.90509
hsa-mir-130a_hsa-miR-130a-3p	MIMAT0000425	MIMAT0000425	hsa-miR-130a-3p	MI0000448	hsa-mir-130a	miRBase_v22	miRNA	NA	chr11	57641252	57641273	22	+	CAGUGCAAUGUUAAAAGGGCAU	11.2969
hsa-mir-130a_hsa-miR-130a-5p	MIMAT0004593	MIMAT0004593	hsa-miR-130a-5p	MI0000448	hsa-mir-130a	miRBase_v22	miRNA	NA	chr11	57641212	57641233	22	+	GCUCUUUUCACAUUGUGCUACU	3.02432
hsa-mir-130b_hsa-miR-130b-3p	MIMAT0000691	MIMAT0000691	hsa-miR-130b-3p	MI0000748	hsa-mir-130b	miRBase_v22	miRNA	NA	chr22	21653354	21653375	22	+	CAGUGCAAUGAUGAAAGGGCAU	10.9868
hsa-mir-130b_hsa-miR-130b-5p	MIMAT0004680	MIMAT0004680	hsa-miR-130b-5p	MI0000748	hsa-mir-130b	miRBase_v22	miRNA	NA	chr22	21653316	21653336	21	+	ACUCUUUCCCUGUUGCACUAC	9.57432
hsa-mir-132_hsa-miR-132-3p	MIMAT0000426	MIMAT0000426	hsa-miR-132-3p	MI0000449	hsa-mir-132	miRBase_v22	miRNA	NA	chr17	2049929	2049950	22	-	UAACAGUCUACAGCCAUGGUCG	8.50527
hsa-mir-132_hsa-miR-132-5p	MIMAT0004594	MIMAT0004594	hsa-miR-132-5p	MI0000449	hsa-mir-132	miRBase_v22	miRNA	NA	chr17	2049965	2049986	22	-	ACCGUGGCUUUCGAUUGUUACU	5.18265
hsa-mir-1323_hsa-miR-1323	MIMAT0005795	MIMAT0005795	hsa-miR-1323	MI0003786	hsa-mir-1323	miRBase_v22	miRNA	NA	chr19	53671978	53671999	22	+	UCAAAACUGAGGGGCAUUUUCU	2.69844
hsa-mir-133a-1_hsa-miR-133a-3p	MIMAT0000427	MIMAT0000427	hsa-miR-133a-3p	MI0000450	hsa-mir-133a-1	miRBase_v22	miRNA	NA	chr18	21825712	21825733	22	-	UUUGGUCCCCUUCAACCAGCUG	3.28193
hsa-mir-133a-2_hsa-miR-133a-3p	MIMAT0000427_1	MIMAT0000427	hsa-miR-133a-3p	MI0000451	hsa-mir-133a-2	miRBase_v22	miRNA	NA	chr20	62564970	62564991	22	+	UUUGGUCCCCUUCAACCAGCUG	3.28193
hsa-mir-133b_hsa-miR-133b	MIMAT0000770	MIMAT0000770	hsa-miR-133b	MI0000822	hsa-mir-133b	miRBase_v22	miRNA	NA	chr6	52148988	52149009	22	+	UUUGGUCCCCUUCAACCAGCUA	3.28193
hsa-mir-134_hsa-miR-134-5p	MIMAT0000447	MIMAT0000447	hsa-miR-134-5p	MI0000474	hsa-mir-134	miRBase_v22	miRNA	NA	chr14	101054694	101054715	22	+	UGUGACUGGUUGACCAGAGGGG	5.25022
hsa-mir-1343_hsa-miR-1343-3p	MIMAT0019776	MIMAT0019776	hsa-miR-1343-3p	MI0017320	hsa-mir-1343	miRBase_v22	miRNA	NA	chr11	34941888	34941909	22	+	CUCCUGGGGCCCGCACUCUCGC	2.83435
hsa-mir-135a-1_hsa-miR-135a-3p	MIMAT0004595	MIMAT0004595	hsa-miR-135a-3p	MI0000452	hsa-mir-135a-1	miRBase_v22	miRNA	NA	chr3	52294232	52294253	22	-	UAUAGGGAUUGGAGCCGUGGCG	2.94006
hsa-mir-135a-1_hsa-miR-135a-5p	MIMAT0000428_1	MIMAT0000428	hsa-miR-135a-5p	MI0000452	hsa-mir-135a-1	miRBase_v22	miRNA	NA	chr3	52294270	52294292	23	-	UAUGGCUUUUUAUUCCUAUGUGA	6.18843
hsa-mir-135a-2_hsa-miR-135a-2-3p	MIMAT0037309	MIMAT0037309	hsa-miR-135a-2-3p	MI0000453	hsa-mir-135a-2	miRBase_v22	miRNA	NA	chr12	97563872	97563893	22	+	AUGUAGGGAUGGAAGCCAUGAA	3.26006
hsa-mir-135a-2_hsa-miR-135a-5p	MIMAT0000428	MIMAT0000428	hsa-miR-135a-5p	MI0000453	hsa-mir-135a-2	miRBase_v22	miRNA	NA	chr12	97563834	97563856	23	+	UAUGGCUUUUUAUUCCUAUGUGA	6.18843
hsa-mir-135b_hsa-miR-135b-3p	MIMAT0004698	MIMAT0004698	hsa-miR-135b-3p	MI0000810	hsa-mir-135b	miRBase_v22	miRNA	NA	chr1	205448323	205448344	22	-	AUGUAGGGCUAAAAGCCAUGGG	5.91125
hsa-mir-135b_hsa-miR-135b-5p	MIMAT0000758	MIMAT0000758	hsa-miR-135b-5p	MI0000810	hsa-mir-135b	miRBase_v22	miRNA	NA	chr1	205448361	205448383	23	-	UAUGGCUUUUCAUUCCUAUGUGA	8.72124
hsa-mir-136_hsa-miR-136-3p	MIMAT0004606	MIMAT0004606	hsa-miR-136-3p	MI0000475	hsa-mir-136	miRBase_v22	miRNA	NA	chr14	100884750	100884771	22	+	CAUCAUCGUCUCAAAUGAGUCU	7.00144
hsa-mir-136_hsa-miR-136-5p	MIMAT0000448	MIMAT0000448	hsa-miR-136-5p	MI0000475	hsa-mir-136	miRBase_v22	miRNA	NA	chr14	100884716	100884738	23	+	ACUCCAUUUGUUUUGAUGAUGGA	4.53512
hsa-mir-137_hsa-miR-137-3p	MIMAT0000429	MIMAT0000429	hsa-miR-137-3p	MI0000454	hsa-mir-137	miRBase_v22	miRNA	NA	chr1	98046091	98046113	23	-	UUAUUGCUUAAGAAUACGCGUAG	7.38366
hsa-mir-137_hsa-miR-137-5p	MIMAT0037310	MIMAT0037310	hsa-miR-137-5p	MI0000454	hsa-mir-137	miRBase_v22	miRNA	NA	chr1	98046127	98046149	23	-	ACGGGUAUUCUUGGGUGGAUAAU	3.53605
hsa-mir-138-1_hsa-miR-138-1-3p	MIMAT0004607	MIMAT0004607	hsa-miR-138-1-3p	MI0000476	hsa-mir-138-1	miRBase_v22	miRNA	NA	chr3	44114274	44114295	22	+	GCUACUUCACAACACCAGGGCC	3.40403
hsa-mir-138-1_hsa-miR-138-5p	MIMAT0000430_1	MIMAT0000430	hsa-miR-138-5p	MI0000476	hsa-mir-138-1	miRBase_v22	miRNA	NA	chr3	44114234	44114256	23	+	AGCUGGUGUUGUGAAUCAGGCCG	7.662
hsa-mir-138-2_hsa-miR-138-2-3p	MIMAT0004596	MIMAT0004596	hsa-miR-138-2-3p	MI0000455	hsa-mir-138-2	miRBase_v22	miRNA	NA	chr16	56858574	56858595	22	+	GCUAUUUCACGACACCAGGGUU	2.74676
hsa-mir-138-2_hsa-miR-138-5p	MIMAT0000430	MIMAT0000430	hsa-miR-138-5p	MI0000455	hsa-mir-138-2	miRBase_v22	miRNA	NA	chr16	56858527	56858549	23	+	AGCUGGUGUUGUGAAUCAGGCCG	7.662
hsa-mir-139_hsa-miR-139-3p	MIMAT0004552	MIMAT0004552	hsa-miR-139-3p	MI0000261	hsa-mir-139	miRBase_v22	miRNA	NA	chr11	72615066	72615088	23	-	UGGAGACGCGGCCCUGUUGGAGU	4.06706
hsa-mir-139_hsa-miR-139-5p	MIMAT0000250	MIMAT0000250	hsa-miR-139-5p	MI0000261	hsa-mir-139	miRBase_v22	miRNA	NA	chr11	72615102	72615124	23	-	UCUACAGUGCACGUGUCUCCAGU	8.38428
hsa-mir-140_hsa-miR-140-3p	MIMAT0004597	MIMAT0004597	hsa-miR-140-3p	MI0000456	hsa-mir-140	miRBase_v22	miRNA	NA	chr16	69933142	69933162	21	+	UACCACAGGGUAGAACCACGG	10.0115
hsa-mir-140_hsa-miR-140-5p	MIMAT0000431	MIMAT0000431	hsa-miR-140-5p	MI0000456	hsa-mir-140	miRBase_v22	miRNA	NA	chr16	69933103	69933124	22	+	CAGUGGUUUUACCCUAUGGUAG	5.87465
hsa-mir-141_hsa-miR-141-3p	MIMAT0000432	MIMAT0000432	hsa-miR-141-3p	MI0000457	hsa-mir-141	miRBase_v22	miRNA	NA	chr12	6964155	6964176	22	+	UAACACUGUCUGGUAAAGAUGG	3.20354
hsa-mir-142_hsa-miR-142-5p	MIMAT0000433	MIMAT0000433	hsa-miR-142-5p	MI0000458	hsa-mir-142	miRBase_v22	miRNA	NA	chr17	58331283	58331303	21	-	CAUAAAGUAGAAAGCACUACU	4.65453
hsa-mir-143_hsa-miR-143-3p	MIMAT0000435	MIMAT0000435	hsa-miR-143-3p	MI0000459	hsa-mir-143	miRBase_v22	miRNA	NA	chr5	149428978	149428998	21	+	UGAGAUGAAGCACUGUAGCUC	12.3335
hsa-mir-143_hsa-miR-143-5p	MIMAT0004599	MIMAT0004599	hsa-miR-143-5p	MI0000459	hsa-mir-143	miRBase_v22	miRNA	NA	chr5	149428944	149428965	22	+	GGUGCAGUGCUGCAUCUCUGGU	2.2767
hsa-mir-144_hsa-miR-144-3p	MIMAT0000436	MIMAT0000436	hsa-miR-144-3p	MI0000460	hsa-mir-144	miRBase_v22	miRNA	NA	chr17	28861548	28861567	20	-	UACAGUAUAGAUGAUGUACU	2.93389
hsa-mir-144_hsa-miR-144-5p	MIMAT0004600	MIMAT0004600	hsa-miR-144-5p	MI0000460	hsa-mir-144	miRBase_v22	miRNA	NA	chr17	28861583	28861604	22	-	GGAUAUCAUCAUAUACUGUAAG	4.71011
hsa-mir-145_hsa-miR-145-3p	MIMAT0004601	MIMAT0004601	hsa-miR-145-3p	MI0000461	hsa-mir-145	miRBase_v22	miRNA	NA	chr5	149430699	149430720	22	+	GGAUUCCUGGAAAUACUGUUCU	4.07321
hsa-mir-145_hsa-miR-145-5p	MIMAT0000437	MIMAT0000437	hsa-miR-145-5p	MI0000461	hsa-mir-145	miRBase_v22	miRNA	NA	chr5	149430661	149430683	23	+	GUCCAGUUUUCCCAGGAAUCCCU	5.92243
hsa-mir-1468_hsa-miR-1468-5p	MIMAT0006789	MIMAT0006789	hsa-miR-1468-5p	MI0003782	hsa-mir-1468	miRBase_v22	miRNA	NA	chrX	63786055	63786075	21	-	CUCCGUUUGCCUGUUUCGCUG	5.65191
hsa-mir-146a_hsa-miR-146a-5p	MIMAT0000449	MIMAT0000449	hsa-miR-146a-5p	MI0000477	hsa-mir-146a	miRBase_v22	miRNA	NA	chr5	160485372	160485393	22	+	UGAGAACUGAAUUCCAUGGGUU	6.33495
hsa-mir-146b_hsa-miR-146b-3p	MIMAT0004766	MIMAT0004766	hsa-miR-146b-3p	MI0003129	hsa-mir-146b	miRBase_v22	miRNA	NA	chr10	102436557	102436578	22	+	GCCCUGUGGACUCAGUUCUGGU	3.32756
hsa-mir-146b_hsa-miR-146b-5p	MIMAT0002809	MIMAT0002809	hsa-miR-146b-5p	MI0003129	hsa-mir-146b	miRBase_v22	miRNA	NA	chr10	102436520	102436542	23	+	UGAGAACUGAAUUCCAUAGGCUG	8.41278
hsa-mir-147b_hsa-miR-147b-3p	MIMAT0004928	MIMAT0004928	hsa-miR-147b-3p	MI0005544	hsa-mir-147b	miRBase_v22	miRNA	NA	chr15	45433098	45433118	21	+	GUGUGCGGAAAUGCUUCUGCU	2.68555
hsa-mir-148a_hsa-miR-148a-3p	MIMAT0000243	MIMAT0000243	hsa-miR-148a-3p	MI0000253	hsa-mir-148a	miRBase_v22	miRNA	NA	chr7	25949922	25949943	22	-	UCAGUGCACUACAGAACUUUGU	10.5172
hsa-mir-148a_hsa-miR-148a-5p	MIMAT0004549	MIMAT0004549	hsa-miR-148a-5p	MI0000253	hsa-mir-148a	miRBase_v22	miRNA	NA	chr7	25949960	25949981	22	-	AAAGUUCUGAGACACUCCGACU	4.59475
hsa-mir-148b_hsa-miR-148b-3p	MIMAT0000759	MIMAT0000759	hsa-miR-148b-3p	MI0000811	hsa-mir-148b	miRBase_v22	miRNA	NA	chr12	54337278	54337299	22	+	UCAGUGCAUCACAGAACUUUGU	10.7813
hsa-mir-148b_hsa-miR-148b-5p	MIMAT0004699	MIMAT0004699	hsa-miR-148b-5p	MI0000811	hsa-mir-148b	miRBase_v22	miRNA	NA	chr12	54337240	54337261	22	+	AAGUUCUGUUAUACACUCAGGC	6.32789
hsa-mir-149_hsa-miR-149-3p	MIMAT0004609	MIMAT0004609	hsa-miR-149-3p	MI0000478	hsa-mir-149	miRBase_v22	miRNA	NA	chr2	240456056	240456076	21	+	AGGGAGGGACGGGGGCUGUGC	2.88659
hsa-mir-149_hsa-miR-149-5p	MIMAT0000450	MIMAT0000450	hsa-miR-149-5p	MI0000478	hsa-mir-149	miRBase_v22	miRNA	NA	chr2	240456015	240456037	23	+	UCUGGCUCCGUGUCUUCACUCCC	11.8554
hsa-mir-150_hsa-miR-150-5p	MIMAT0000451	MIMAT0000451	hsa-miR-150-5p	MI0000479	hsa-mir-150	miRBase_v22	miRNA	NA	chr19	49500832	49500853	22	-	UCUCCCAACCCUUGUACCAGUG	5.65793
hsa-mir-151a_hsa-miR-151a-3p	MIMAT0000757	MIMAT0000757	hsa-miR-151a-3p	MI0000809	hsa-mir-151a	miRBase_v22	miRNA	NA	chr8	140732587	140732607	21	-	CUAGACUGAAGCUCCUUGAGG	12.3378
hsa-mir-151a_hsa-miR-151a-5p	MIMAT0004697	MIMAT0004697	hsa-miR-151a-5p	MI0000809	hsa-mir-151a	miRBase_v22	miRNA	NA	chr8	140732623	140732643	21	-	UCGAGGAGCUCACAGUCUAGU	11.5302
hsa-mir-151b_hsa-miR-151b	MIMAT0010214	MIMAT0010214	hsa-miR-151b	MI0003772	hsa-mir-151b	miRBase_v22	miRNA	NA	chr14	100109438	100109455	18	-	UCGAGGAGCUCACAGUCU	11.5302
hsa-mir-152_hsa-miR-152-3p	MIMAT0000438	MIMAT0000438	hsa-miR-152-3p	MI0000462	hsa-mir-152	miRBase_v22	miRNA	NA	chr17	48037174	48037194	21	-	UCAGUGCAUGACAGAACUUGG	3.52445
hsa-mir-153-1_hsa-miR-153-3p	MIMAT0000439	MIMAT0000439	hsa-miR-153-3p	MI0000463	hsa-mir-153-1	miRBase_v22	miRNA	NA	chr2	219294126	219294147	22	-	UUGCAUAGUCACAAAAGUGAUC	7.513
hsa-mir-153-2_hsa-miR-153-3p	MIMAT0000439_1	MIMAT0000439	hsa-miR-153-3p	MI0000464	hsa-mir-153-2	miRBase_v22	miRNA	NA	chr7	157574349	157574370	22	-	UUGCAUAGUCACAAAAGUGAUC	7.513
hsa-mir-153-2_hsa-miR-153-5p	MIMAT0026480	MIMAT0026480	hsa-miR-153-5p	MI0000464	hsa-mir-153-2	miRBase_v22	miRNA	NA	chr7	157574387	157574408	22	-	UCAUUUUUGUGAUGUUGCAGCU	4.07188
hsa-mir-1538_hsa-miR-1538	MIMAT0007400	MIMAT0007400	hsa-miR-1538	MI0007259	hsa-mir-1538	miRBase_v22	miRNA	NA	chr16	69565808	69565830	23	-	CGGCCCGGGCUGCUGCUGUUCCU	2.52787
hsa-mir-154_hsa-miR-154-5p	MIMAT0000452	MIMAT0000452	hsa-miR-154-5p	MI0000480	hsa-mir-154	miRBase_v22	miRNA	NA	chr14	101059769	101059790	22	+	UAGGUUAUCCGUGUUGCCUUCG	2.87853
hsa-mir-155_hsa-miR-155-5p	MIMAT0000646	MIMAT0000646	hsa-miR-155-5p	MI0000681	hsa-mir-155	miRBase_v22	miRNA	NA	chr21	25573983	25574006	24	+	UUAAUGCUAAUCGUGAUAGGGGUU	5.09967
hsa-mir-15a_hsa-miR-15a-5p	MIMAT0000068	MIMAT0000068	hsa-miR-15a-5p	MI0000069	hsa-mir-15a	miRBase_v22	miRNA	NA	chr13	50049167	50049188	22	-	UAGCAGCACAUAAUGGUUUGUG	9.52114
hsa-mir-15b_hsa-miR-15b-3p	MIMAT0004586	MIMAT0004586	hsa-miR-15b-3p	MI0000438	hsa-mir-15b	miRBase_v22	miRNA	NA	chr3	160404645	160404666	22	+	CGAAUCAUUAUUUGCUGCUCUA	5.91256
hsa-mir-15b_hsa-miR-15b-5p	MIMAT0000417	MIMAT0000417	hsa-miR-15b-5p	MI0000438	hsa-mir-15b	miRBase_v22	miRNA	NA	chr3	160404607	160404628	22	+	UAGCAGCACAUCAUGGUUUACA	9.51717
hsa-mir-16-1_hsa-miR-16-5p	MIMAT0000069	MIMAT0000069	hsa-miR-16-5p	MI0000070	hsa-mir-16-1	miRBase_v22	miRNA	NA	chr13	50049027	50049048	22	-	UAGCAGCACGUAAAUAUUGGCG	13.7065
hsa-mir-16-2_hsa-miR-16-2-3p	MIMAT0004518	MIMAT0004518	hsa-miR-16-2-3p	MI0000115	hsa-mir-16-2	miRBase_v22	miRNA	NA	chr3	160404797	160404818	22	+	CCAAUAUUACUGUGCUGCUUUA	6.05462
hsa-mir-16-2_hsa-miR-16-5p	MIMAT0000069_1	MIMAT0000069	hsa-miR-16-5p	MI0000115	hsa-mir-16-2	miRBase_v22	miRNA	NA	chr3	160404754	160404775	22	+	UAGCAGCACGUAAAUAUUGGCG	13.7065
hsa-mir-17_hsa-miR-17-3p	MIMAT0000071	MIMAT0000071	hsa-miR-17-3p	MI0000071	hsa-mir-17	miRBase_v22	miRNA	NA	chr13	91350655	91350676	22	+	ACUGCAGUGAAGGCACUUGUAG	6.90704
hsa-mir-17_hsa-miR-17-5p	MIMAT0000070	MIMAT0000070	hsa-miR-17-5p	MI0000071	hsa-mir-17	miRBase_v22	miRNA	NA	chr13	91350618	91350640	23	+	CAAAGUGCUUACAGUGCAGGUAG	10.6686
hsa-mir-181a-1_hsa-miR-181a-3p	MIMAT0000270	MIMAT0000270	hsa-miR-181a-3p	MI0000289	hsa-mir-181a-1	miRBase_v22	miRNA	NA	chr1	198859069	198859090	22	-	ACCAUCGACCGUUGAUUGUACC	11.3844
hsa-mir-181a-1_hsa-miR-181a-5p	MIMAT0000256	MIMAT0000256	hsa-miR-181a-5p	MI0000289	hsa-mir-181a-1	miRBase_v22	miRNA	NA	chr1	198859108	198859130	23	-	AACAUUCAACGCUGUCGGUGAGU	17.6895
hsa-mir-181a-2_hsa-miR-181a-2-3p	MIMAT0004558	MIMAT0004558	hsa-miR-181a-2-3p	MI0000269	hsa-mir-181a-2	miRBase_v22	miRNA	NA	chr9	124692518	124692539	22	+	ACCACUGACCGUUGACUGUACC	10.4029
hsa-mir-181a-2_hsa-miR-181a-5p	MIMAT0000256_1	MIMAT0000256	hsa-miR-181a-5p	MI0000269	hsa-mir-181a-2	miRBase_v22	miRNA	NA	chr9	124692480	124692502	23	+	AACAUUCAACGCUGUCGGUGAGU	17.6895
hsa-mir-181b-1_hsa-miR-181b-3p	MIMAT0022692	MIMAT0022692	hsa-miR-181b-3p	MI0000270	hsa-mir-181b-1	miRBase_v22	miRNA	NA	chr1	198858887	198858907	21	-	CUCACUGAACAAUGAAUGCAA	4.67564
hsa-mir-181b-1_hsa-miR-181b-5p	MIMAT0000257	MIMAT0000257	hsa-miR-181b-5p	MI0000270	hsa-mir-181b-1	miRBase_v22	miRNA	NA	chr1	198858925	198858947	23	-	AACAUUCAUUGCUGUCGGUGGGU	13.2613
hsa-mir-181b-2_hsa-miR-181b-2-3p	MIMAT0031893	MIMAT0031893	hsa-miR-181b-2-3p	MI0000683	hsa-mir-181b-2	miRBase_v22	miRNA	NA	chr9	124693763	124693782	20	+	CUCACUGAUCAAUGAAUGCA	2.96292
hsa-mir-181b-2_hsa-miR-181b-5p	MIMAT0000257_1	MIMAT0000257	hsa-miR-181b-5p	MI0000683	hsa-mir-181b-2	miRBase_v22	miRNA	NA	chr9	124693725	124693747	23	+	AACAUUCAUUGCUGUCGGUGGGU	13.2613
hsa-mir-181c_hsa-miR-181c-3p	MIMAT0004559	MIMAT0004559	hsa-miR-181c-3p	MI0000271	hsa-mir-181c	miRBase_v22	miRNA	NA	chr19	13874763	13874784	22	+	AACCAUCGACCGUUGAGUGGAC	10.9632
hsa-mir-181c_hsa-miR-181c-5p	MIMAT0000258	MIMAT0000258	hsa-miR-181c-5p	MI0000271	hsa-mir-181c	miRBase_v22	miRNA	NA	chr19	13874725	13874746	22	+	AACAUUCAACCUGUCGGUGAGU	13.4373
hsa-mir-181d_hsa-miR-181d-5p	MIMAT0002821	MIMAT0002821	hsa-miR-181d-5p	MI0003139	hsa-mir-181d	miRBase_v22	miRNA	NA	chr19	13874910	13874932	23	+	AACAUUCAUUGUUGUCGGUGGGU	11.1411
hsa-mir-182_hsa-miR-182-5p	MIMAT0000259	MIMAT0000259	hsa-miR-182-5p	MI0000272	hsa-mir-182	miRBase_v22	miRNA	NA	chr7	129770447	129770470	24	-	UUUGGCAAUGGUAGAACUCACACU	8.18576
hsa-mir-183_hsa-miR-183-5p	MIMAT0000261	MIMAT0000261	hsa-miR-183-5p	MI0000273	hsa-mir-183	miRBase_v22	miRNA	NA	chr7	129774967	129774988	22	-	UAUGGCACUGGUAGAAUUCACU	5.21378
hsa-mir-1843_hsa-miR-1843	MIMAT0039764	MIMAT0039764	hsa-miR-1843	MI0032314	hsa-mir-1843	miRBase_v22	miRNA	NA	chr1	175968440	175968459	20	-	UAUGGAGGUCUCUGUCUGGC	4.8272
hsa-mir-185_hsa-miR-185-3p	MIMAT0004611	MIMAT0004611	hsa-miR-185-3p	MI0000482	hsa-mir-185	miRBase_v22	miRNA	NA	chr22	20033188	20033209	22	+	AGGGGCUGGCUUUCCUCUGGUC	2.97441
hsa-mir-185_hsa-miR-185-5p	MIMAT0000455	MIMAT0000455	hsa-miR-185-5p	MI0000482	hsa-mir-185	miRBase_v22	miRNA	NA	chr22	20033153	20033174	22	+	UGGAGAGAAAGGCAGUUCCUGA	5.2312
hsa-mir-186_hsa-miR-186-5p	MIMAT0000456	MIMAT0000456	hsa-miR-186-5p	MI0000483	hsa-mir-186	miRBase_v22	miRNA	NA	chr1	71067681	71067702	22	-	CAAAGAAUUCUCCUUUUGGGCU	12.1307
hsa-mir-187_hsa-miR-187-3p	MIMAT0000262	MIMAT0000262	hsa-miR-187-3p	MI0000274	hsa-mir-187	miRBase_v22	miRNA	NA	chr18	35904835	35904856	22	-	UCGUGUCUUGUGUUGCAGCCGG	2.53965
hsa-mir-188_hsa-miR-188-5p	MIMAT0000457	MIMAT0000457	hsa-miR-188-5p	MI0000484	hsa-mir-188	miRBase_v22	miRNA	NA	chrX	50003517	50003537	21	+	CAUCCCUUGCAUGGUGGAGGG	2.69517
hsa-mir-18a_hsa-miR-18a-3p	MIMAT0002891	MIMAT0002891	hsa-miR-18a-3p	MI0000072	hsa-mir-18a	miRBase_v22	miRNA	NA	chr13	91350797	91350819	23	+	ACUGCCCUAAGUGCUCCUUCUGG	4.83953
hsa-mir-18a_hsa-miR-18a-5p	MIMAT0000072	MIMAT0000072	hsa-miR-18a-5p	MI0000072	hsa-mir-18a	miRBase_v22	miRNA	NA	chr13	91350756	91350778	23	+	UAAGGUGCAUCUAGUGCAGAUAG	6.6147
hsa-mir-18b_hsa-miR-18b-5p	MIMAT0001412	MIMAT0001412	hsa-miR-18b-5p	MI0001518	hsa-mir-18b	miRBase_v22	miRNA	NA	chrX	134170084	134170106	23	-	UAAGGUGCAUCUAGUGCAGUUAG	2.73929
hsa-mir-1908_hsa-miR-1908-3p	MIMAT0026916	MIMAT0026916	hsa-miR-1908-3p	MI0008329	hsa-mir-1908	miRBase_v22	miRNA	NA	chr11	61815172	61815192	21	-	CCGGCCGCCGGCUCCGCCCCG	2.40455
hsa-mir-1908_hsa-miR-1908-5p	MIMAT0007881	MIMAT0007881	hsa-miR-1908-5p	MI0008329	hsa-mir-1908	miRBase_v22	miRNA	NA	chr11	61815209	61815229	21	-	CGGCGGGGACGGCGAUUGGUC	3.58041
hsa-mir-190a_hsa-miR-190a-5p	MIMAT0000458	MIMAT0000458	hsa-miR-190a-5p	MI0000486	hsa-mir-190a	miRBase_v22	miRNA	NA	chr15	62823971	62823992	22	+	UGAUAUGUUUGAUAUAUUAGGU	6.07154
hsa-mir-190b_hsa-miR-190b-5p	MIMAT0004929	MIMAT0004929	hsa-miR-190b-5p	MI0005545	hsa-mir-190b	miRBase_v22	miRNA	NA	chr1	154193712	154193733	22	-	UGAUAUGUUUGAUAUUGGGUUG	2.63431
hsa-mir-191_hsa-miR-191-3p	MIMAT0001618	MIMAT0001618	hsa-miR-191-3p	MI0000465	hsa-mir-191	miRBase_v22	miRNA	NA	chr3	49020631	49020652	22	-	GCUGCGCUUGGAUUUCGUCCCC	3.5249
hsa-mir-191_hsa-miR-191-5p	MIMAT0000440	MIMAT0000440	hsa-miR-191-5p	MI0000465	hsa-mir-191	miRBase_v22	miRNA	NA	chr3	49020672	49020694	23	-	CAACGGAAUCCCAAAAGCAGCUG	13.6528
hsa-mir-1910_hsa-miR-1910-5p	MIMAT0007884	MIMAT0007884	hsa-miR-1910-5p	MI0008331	hsa-mir-1910	miRBase_v22	miRNA	NA	chr16	85741669	85741689	21	-	CCAGUCCUGUGCCUGCCGCCU	2.9733
hsa-mir-192_hsa-miR-192-5p	MIMAT0000222	MIMAT0000222	hsa-miR-192-5p	MI0000234	hsa-mir-192	miRBase_v22	miRNA	NA	chr11	64891203	64891223	21	-	CUGACCUAUGAAUUGACAGCC	10.4715
hsa-mir-193b_hsa-miR-193b-3p	MIMAT0002819	MIMAT0002819	hsa-miR-193b-3p	MI0003137	hsa-mir-193b	miRBase_v22	miRNA	NA	chr16	14304017	14304038	22	+	AACUGGCCCUCAAAGUCCCGCU	5.2622
hsa-mir-194-1_hsa-miR-194-5p	MIMAT0000460	MIMAT0000460	hsa-miR-194-5p	MI0000488	hsa-mir-194-1	miRBase_v22	miRNA	NA	chr1	220118206	220118227	22	-	UGUAACAGCAACUCCAUGUGGA	5.59063
hsa-mir-194-2_hsa-miR-194-5p	MIMAT0000460_1	MIMAT0000460	hsa-miR-194-5p	MI0000732	hsa-mir-194-2	miRBase_v22	miRNA	NA	chr11	64891404	64891425	22	-	UGUAACAGCAACUCCAUGUGGA	5.59063
hsa-mir-195_hsa-miR-195-3p	MIMAT0004615	MIMAT0004615	hsa-miR-195-3p	MI0000489	hsa-mir-195	miRBase_v22	miRNA	NA	chr17	7017628	7017649	22	-	CCAAUAUUGGCUGUGCUGCUCC	3.24234
hsa-mir-195_hsa-miR-195-5p	MIMAT0000461	MIMAT0000461	hsa-miR-195-5p	MI0000489	hsa-mir-195	miRBase_v22	miRNA	NA	chr17	7017667	7017687	21	-	UAGCAGCACAGAAAUAUUGGC	6.72463
hsa-mir-197_hsa-miR-197-3p	MIMAT0000227	MIMAT0000227	hsa-miR-197-3p	MI0000239	hsa-mir-197	miRBase_v22	miRNA	NA	chr1	109598940	109598961	22	+	UUCACCACCUUCUCCACCCAGC	10.6294
hsa-mir-199a-1_hsa-miR-199a-3p	MIMAT0000232_1	MIMAT0000232	hsa-miR-199a-3p	MI0000242	hsa-mir-199a-1	miRBase_v22	miRNA	NA	chr19	10817429	10817450	22	-	ACAGUAGUCUGCACAUUGGUUA	6.26436
hsa-mir-199a-1_hsa-miR-199a-5p	MIMAT0000231_1	MIMAT0000231	hsa-miR-199a-5p	MI0000242	hsa-mir-199a-1	miRBase_v22	miRNA	NA	chr19	10817469	10817491	23	-	CCCAGUGUUCAGACUACCUGUUC	4.08407
hsa-mir-199a-2_hsa-miR-199a-3p	MIMAT0000232	MIMAT0000232	hsa-miR-199a-3p	MI0000281	hsa-mir-199a-2	miRBase_v22	miRNA	NA	chr1	172144554	172144575	22	-	ACAGUAGUCUGCACAUUGGUUA	6.26436
hsa-mir-199a-2_hsa-miR-199a-5p	MIMAT0000231	MIMAT0000231	hsa-miR-199a-5p	MI0000281	hsa-mir-199a-2	miRBase_v22	miRNA	NA	chr1	172144592	172144614	23	-	CCCAGUGUUCAGACUACCUGUUC	4.08407
hsa-mir-199b_hsa-miR-199b-3p	MIMAT0004563	MIMAT0004563	hsa-miR-199b-3p	MI0000282	hsa-mir-199b	miRBase_v22	miRNA	NA	chr9	128244745	128244766	22	-	ACAGUAGUCUGCACAUUGGUUA	6.26436
hsa-mir-199b_hsa-miR-199b-5p	MIMAT0000263	MIMAT0000263	hsa-miR-199b-5p	MI0000282	hsa-mir-199b	miRBase_v22	miRNA	NA	chr9	128244783	128244805	23	-	CCCAGUGUUUAGACUAUCUGUUC	3.52426
hsa-mir-19a_hsa-miR-19a-3p	MIMAT0000073	MIMAT0000073	hsa-miR-19a-3p	MI0000073	hsa-mir-19a	miRBase_v22	miRNA	NA	chr13	91350939	91350961	23	+	UGUGCAAAUCUAUGCAAAACUGA	7.48495
hsa-mir-19b-1_hsa-miR-19b-1-5p	MIMAT0004491	MIMAT0004491	hsa-miR-19b-1-5p	MI0000074	hsa-mir-19b-1	miRBase_v22	miRNA	NA	chr13	91351207	91351229	23	+	AGUUUUGCAGGUUUGCAUCCAGC	2.90949
hsa-mir-19b-1_hsa-miR-19b-3p	MIMAT0000074	MIMAT0000074	hsa-miR-19b-3p	MI0000074	hsa-mir-19b-1	miRBase_v22	miRNA	NA	chr13	91351245	91351267	23	+	UGUGCAAAUCCAUGCAAAACUGA	10.2594
hsa-mir-19b-2_hsa-miR-19b-3p	MIMAT0000074_1	MIMAT0000074	hsa-miR-19b-3p	MI0000075	hsa-mir-19b-2	miRBase_v22	miRNA	NA	chrX	134169683	134169705	23	-	UGUGCAAAUCCAUGCAAAACUGA	10.2594
hsa-mir-200b_hsa-miR-200b-3p	MIMAT0000318	MIMAT0000318	hsa-miR-200b-3p	MI0000342	hsa-mir-200b	miRBase_v22	miRNA	NA	chr1	1167160	1167181	22	+	UAAUACUGCCUGGUAAUGAUGA	3.59176
hsa-mir-200c_hsa-miR-200c-3p	MIMAT0000617	MIMAT0000617	hsa-miR-200c-3p	MI0000650	hsa-mir-200c	miRBase_v22	miRNA	NA	chr12	6963742	6963764	23	+	UAAUACUGCCGGGUAAUGAUGGA	2.65031
hsa-mir-203a_hsa-miR-203a-3p	MIMAT0000264	MIMAT0000264	hsa-miR-203a-3p	MI0000283	hsa-mir-203a	miRBase_v22	miRNA	NA	chr14	104117469	104117490	22	+	GUGAAAUGUUUAGGACCACUAG	4.06583
hsa-mir-204_hsa-miR-204-3p	MIMAT0022693	MIMAT0022693	hsa-miR-204-3p	MI0000284	hsa-mir-204	miRBase_v22	miRNA	NA	chr9	70809993	70810013	21	-	GCUGGGAAGGCAAAGGGACGU	2.6664
hsa-mir-204_hsa-miR-204-5p	MIMAT0000265	MIMAT0000265	hsa-miR-204-5p	MI0000284	hsa-mir-204	miRBase_v22	miRNA	NA	chr9	70810031	70810052	22	-	UUCCCUUUGUCAUCCUAUGCCU	11.5645
hsa-mir-20a_hsa-miR-20a-3p	MIMAT0004493	MIMAT0004493	hsa-miR-20a-3p	MI0000076	hsa-mir-20a	miRBase_v22	miRNA	NA	chr13	91351108	91351129	22	+	ACUGCAUUAUGAGCACUUAAAG	4.23507
hsa-mir-20a_hsa-miR-20a-5p	MIMAT0000075	MIMAT0000075	hsa-miR-20a-5p	MI0000076	hsa-mir-20a	miRBase_v22	miRNA	NA	chr13	91351072	91351094	23	+	UAAAGUGCUUAUAGUGCAGGUAG	10.7692
hsa-mir-20b_hsa-miR-20b-5p	MIMAT0001413	MIMAT0001413	hsa-miR-20b-5p	MI0001519	hsa-mir-20b	miRBase_v22	miRNA	NA	chrX	134169850	134169872	23	-	CAAAGUGCUCAUAGUGCAGGUAG	5.38436
hsa-mir-21_hsa-miR-21-3p	MIMAT0004494	MIMAT0004494	hsa-miR-21-3p	MI0000077	hsa-mir-21	miRBase_v22	miRNA	NA	chr17	59841311	59841331	21	+	CAACACCAGUCGAUGGGCUGU	5.35739
hsa-mir-21_hsa-miR-21-5p	MIMAT0000076	MIMAT0000076	hsa-miR-21-5p	MI0000077	hsa-mir-21	miRBase_v22	miRNA	NA	chr17	59841273	59841294	22	+	UAGCUUAUCAGACUGAUGUUGA	10.8145
hsa-mir-210_hsa-miR-210-3p	MIMAT0000267	MIMAT0000267	hsa-miR-210-3p	MI0000286	hsa-mir-210	miRBase_v22	miRNA	NA	chr11	568112	568133	22	-	CUGUGCGUGUGACAGCGGCUGA	7.28239
hsa-mir-210_hsa-miR-210-5p	MIMAT0026475	MIMAT0026475	hsa-miR-210-5p	MI0000286	hsa-mir-210	miRBase_v22	miRNA	NA	chr11	568150	568171	22	-	AGCCCCUGCCCACCGCACACUG	4.78376
hsa-mir-2110_hsa-miR-2110	MIMAT0010133	MIMAT0010133	hsa-miR-2110	MI0010629	hsa-mir-2110	miRBase_v22	miRNA	NA	chr10	114174151	114174172	22	-	UUGGGGAAACGGCCGCUGAGUG	4.0965
hsa-mir-2113_hsa-miR-2113	MIMAT0009206	MIMAT0009206	hsa-miR-2113	MI0003939	hsa-mir-2113	miRBase_v22	miRNA	NA	chr6	98024586	98024606	21	+	AUUUGUGCUUGGCUCUGUCAC	6.22681
hsa-mir-212_hsa-miR-212-3p	MIMAT0000269	MIMAT0000269	hsa-miR-212-3p	MI0000288	hsa-mir-212	miRBase_v22	miRNA	NA	chr17	2050290	2050310	21	-	UAACAGUCUCCAGUCACGGCC	4.71143
hsa-mir-212_hsa-miR-212-5p	MIMAT0022695	MIMAT0022695	hsa-miR-212-5p	MI0000288	hsa-mir-212	miRBase_v22	miRNA	NA	chr17	2050328	2050350	23	-	ACCUUGGCUCUAGACUGCUUACU	3.95197
hsa-mir-214_hsa-miR-214-3p	MIMAT0000271	MIMAT0000271	hsa-miR-214-3p	MI0000290	hsa-mir-214	miRBase_v22	miRNA	NA	chr1	172138816	172138837	22	-	ACAGCAGGCACAGACAGGCAGU	3.14688
hsa-mir-215_hsa-miR-215-5p	MIMAT0000272	MIMAT0000272	hsa-miR-215-5p	MI0000291	hsa-mir-215	miRBase_v22	miRNA	NA	chr1	220117916	220117936	21	-	AUGACCUAUGAAUUGACAGAC	10.4715
hsa-mir-216a_hsa-miR-216a-3p	MIMAT0022844	MIMAT0022844	hsa-miR-216a-3p	MI0000292	hsa-mir-216a	miRBase_v22	miRNA	NA	chr2	55988981	55989002	22	-	UCACAGUGGUCUCUGGGAUUAU	2.31811
hsa-mir-216a_hsa-miR-216a-5p	MIMAT0000273	MIMAT0000273	hsa-miR-216a-5p	MI0000292	hsa-mir-216a	miRBase_v22	miRNA	NA	chr2	55989020	55989041	22	-	UAAUCUCAGCUGGCAACUGUGA	2.71363
hsa-mir-216b_hsa-miR-216b-5p	MIMAT0004959	MIMAT0004959	hsa-miR-216b-5p	MI0005569	hsa-mir-216b	miRBase_v22	miRNA	NA	chr2	56000764	56000785	22	-	AAAUCUCUGCAGGCAAAUGUGA	3.55444
hsa-mir-217_hsa-miR-217-5p	MIMAT0000274	MIMAT0000274	hsa-miR-217-5p	MI0000293	hsa-mir-217	miRBase_v22	miRNA	NA	chr2	55983020	55983042	23	-	UACUGCAUCAGGAACUGAUUGGA	2.95768
hsa-mir-218-1_hsa-miR-218-5p	MIMAT0000275	MIMAT0000275	hsa-miR-218-5p	MI0000294	hsa-mir-218-1	miRBase_v22	miRNA	NA	chr4	20528299	20528319	21	+	UUGUGCUUGAUCUAACCAUGU	7.20437
hsa-mir-218-2_hsa-miR-218-5p	MIMAT0000275_1	MIMAT0000275	hsa-miR-218-5p	MI0000295	hsa-mir-218-2	miRBase_v22	miRNA	NA	chr5	168768211	168768231	21	-	UUGUGCUUGAUCUAACCAUGU	7.20437
hsa-mir-219a-1_hsa-miR-219a-1-3p	MIMAT0004567	MIMAT0004567	hsa-miR-219a-1-3p	MI0000296	hsa-mir-219a-1	miRBase_v22	miRNA	NA	chr6	33207896	33207917	22	+	AGAGUUGAGUCUGGACGUCCCG	5.1121
hsa-mir-219a-1_hsa-miR-219a-5p	MIMAT0000276	MIMAT0000276	hsa-miR-219a-5p	MI0000296	hsa-mir-219a-1	miRBase_v22	miRNA	NA	chr6	33207855	33207875	21	+	UGAUUGUCCAAACGCAAUUCU	3.09505
hsa-mir-219a-2_hsa-miR-219a-2-3p	MIMAT0004675	MIMAT0004675	hsa-miR-219a-2-3p	MI0000740	hsa-mir-219a-2	miRBase_v22	miRNA	NA	chr9	128392632	128392653	22	-	AGAAUUGUGGCUGGACAUCUGU	2.6881
hsa-mir-219a-2_hsa-miR-219a-5p	MIMAT0000276_1	MIMAT0000276	hsa-miR-219a-5p	MI0000740	hsa-mir-219a-2	miRBase_v22	miRNA	NA	chr9	128392676	128392696	21	-	UGAUUGUCCAAACGCAAUUCU	3.09505
hsa-mir-22_hsa-miR-22-3p	MIMAT0000077	MIMAT0000077	hsa-miR-22-3p	MI0000078	hsa-mir-22	miRBase_v22	miRNA	NA	chr17	1713914	1713935	22	-	AAGCUGCCAGUUGAAGAACUGU	11.7342
hsa-mir-22_hsa-miR-22-5p	MIMAT0004495	MIMAT0004495	hsa-miR-22-5p	MI0000078	hsa-mir-22	miRBase_v22	miRNA	NA	chr17	1713952	1713973	22	-	AGUUCUUCAGUGGCAAGCUUUA	3.28018
hsa-mir-221_hsa-miR-221-3p	MIMAT0000278	MIMAT0000278	hsa-miR-221-3p	MI0000298	hsa-mir-221	miRBase_v22	miRNA	NA	chrX	45746180	45746202	23	-	AGCUACAUUGUCUGCUGGGUUUC	11.8321
hsa-mir-221_hsa-miR-221-5p	MIMAT0004568	MIMAT0004568	hsa-miR-221-5p	MI0000298	hsa-mir-221	miRBase_v22	miRNA	NA	chrX	45746221	45746242	22	-	ACCUGGCAUACAAUGUAGAUUU	6.81116
hsa-mir-222_hsa-miR-222-3p	MIMAT0000279	MIMAT0000279	hsa-miR-222-3p	MI0000299	hsa-mir-222	miRBase_v22	miRNA	NA	chrX	45747036	45747056	21	-	AGCUACAUCUGGCUACUGGGU	11.7127
hsa-mir-222_hsa-miR-222-5p	MIMAT0004569	MIMAT0004569	hsa-miR-222-5p	MI0000299	hsa-mir-222	miRBase_v22	miRNA	NA	chrX	45747073	45747094	22	-	CUCAGUAGCCAGUGUAGAUCCU	2.65598
hsa-mir-223_hsa-miR-223-3p	MIMAT0000280	MIMAT0000280	hsa-miR-223-3p	MI0000300	hsa-mir-223	miRBase_v22	miRNA	NA	chrX	66018937	66018958	22	+	UGUCAGUUUGUCAAAUACCCCA	3.15958
hsa-mir-224_hsa-miR-224-5p	MIMAT0000281	MIMAT0000281	hsa-miR-224-5p	MI0000301	hsa-mir-224	miRBase_v22	miRNA	NA	chrX	151958628	151958652	25	-	UCAAGUCACUAGUGGUUCCGUUUAG	3.49954
hsa-mir-2277_hsa-miR-2277-3p	MIMAT0011777	MIMAT0011777	hsa-miR-2277-3p	MI0011284	hsa-mir-2277	miRBase_v22	miRNA	NA	chr5	93620710	93620730	21	-	UGACAGCGCCCUGCCUGGCUC	2.64115
hsa-mir-2277_hsa-miR-2277-5p	MIMAT0017352	MIMAT0017352	hsa-miR-2277-5p	MI0011284	hsa-mir-2277	miRBase_v22	miRNA	NA	chr5	93620748	93620771	24	-	AGCGCGGGCUGAGCGCUGCCAGUC	4.27114
hsa-mir-2355_hsa-miR-2355-3p	MIMAT0017950	MIMAT0017950	hsa-miR-2355-3p	MI0015873	hsa-mir-2355	miRBase_v22	miRNA	NA	chr2	207109999	207110020	22	-	AUUGUCCUUGCUGUUUGGAGAU	3.04776
hsa-mir-2355_hsa-miR-2355-5p	MIMAT0016895	MIMAT0016895	hsa-miR-2355-5p	MI0015873	hsa-mir-2355	miRBase_v22	miRNA	NA	chr2	207110043	207110063	21	-	AUCCCCAGAUACAAUGGACAA	4.66607
hsa-mir-23a_hsa-miR-23a-3p	MIMAT0000078	MIMAT0000078	hsa-miR-23a-3p	MI0000079	hsa-mir-23a	miRBase_v22	miRNA	NA	chr19	13836595	13836615	21	-	AUCACAUUGCCAGGGAUUUCC	9.98993
hsa-mir-23b_hsa-miR-23b-3p	MIMAT0000418	MIMAT0000418	hsa-miR-23b-3p	MI0000439	hsa-mir-23b	miRBase_v22	miRNA	NA	chr9	95085265	95085287	23	+	AUCACAUUGCCAGGGAUUACCAC	9.98993
hsa-mir-24-1_hsa-miR-24-3p	MIMAT0000080_1	MIMAT0000080	hsa-miR-24-3p	MI0000080	hsa-mir-24-1	miRBase_v22	miRNA	NA	chr9	95086064	95086085	22	+	UGGCUCAGUUCAGCAGGAACAG	7.79279
hsa-mir-24-2_hsa-miR-24-2-5p	MIMAT0004497	MIMAT0004497	hsa-miR-24-2-5p	MI0000081	hsa-mir-24-2	miRBase_v22	miRNA	NA	chr19	13836326	13836347	22	-	UGCCUACUGAGCUGAAACACAG	3.67653
hsa-mir-24-2_hsa-miR-24-3p	MIMAT0000080	MIMAT0000080	hsa-miR-24-3p	MI0000081	hsa-mir-24-2	miRBase_v22	miRNA	NA	chr19	13836289	13836310	22	-	UGGCUCAGUUCAGCAGGAACAG	7.79279
hsa-mir-2467_hsa-miR-2467-5p	MIMAT0019952	MIMAT0019952	hsa-miR-2467-5p	MI0017432	hsa-mir-2467	miRBase_v22	miRNA	NA	chr2	239351771	239351793	23	-	UGAGGCUCUGUUAGCCUUGGCUC	4.11965
hsa-mir-25_hsa-miR-25-3p	MIMAT0000081	MIMAT0000081	hsa-miR-25-3p	MI0000082	hsa-mir-25	miRBase_v22	miRNA	NA	chr7	100093571	100093592	22	-	CAUUGCACUUGUCUCGGUCUGA	12.4827
hsa-mir-25_hsa-miR-25-5p	MIMAT0004498	MIMAT0004498	hsa-miR-25-5p	MI0000082	hsa-mir-25	miRBase_v22	miRNA	NA	chr7	100093610	100093630	21	-	AGGCGGAGACUUGGGCAAUUG	5.46342
hsa-mir-2682_hsa-miR-2682-3p	MIMAT0013518	MIMAT0013518	hsa-miR-2682-3p	MI0012063	hsa-mir-2682	miRBase_v22	miRNA	NA	chr1	98045271	98045292	22	-	CGCCUCUUCAGCGCUGUCUUCC	2.85037
hsa-mir-2682_hsa-miR-2682-5p	MIMAT0013517	MIMAT0013517	hsa-miR-2682-5p	MI0012063	hsa-mir-2682	miRBase_v22	miRNA	NA	chr1	98045307	98045329	23	-	CAGGCAGUGACUGUUCAGACGUC	4.73881
hsa-mir-26a-1_hsa-miR-26a-1-3p	MIMAT0004499	MIMAT0004499	hsa-miR-26a-1-3p	MI0000083	hsa-mir-26a-1	miRBase_v22	miRNA	NA	chr3	37969452	37969473	22	+	CCUAUUCUUGGUUACUUGCACG	2.9922
hsa-mir-26a-1_hsa-miR-26a-5p	MIMAT0000082_1	MIMAT0000082	hsa-miR-26a-5p	MI0000083	hsa-mir-26a-1	miRBase_v22	miRNA	NA	chr3	37969413	37969434	22	+	UUCAAGUAAUCCAGGAUAGGCU	16.7977
hsa-mir-26a-2_hsa-miR-26a-2-3p	MIMAT0004681	MIMAT0004681	hsa-miR-26a-2-3p	MI0000750	hsa-mir-26a-2	miRBase_v22	miRNA	NA	chr12	57824620	57824641	22	-	CCUAUUCUUGAUUACUUGUUUC	4.47186
hsa-mir-26a-2_hsa-miR-26a-5p	MIMAT0000082	MIMAT0000082	hsa-miR-26a-5p	MI0000750	hsa-mir-26a-2	miRBase_v22	miRNA	NA	chr12	57824658	57824679	22	-	UUCAAGUAAUCCAGGAUAGGCU	16.7977
hsa-mir-26b_hsa-miR-26b-3p	MIMAT0004500	MIMAT0004500	hsa-miR-26b-3p	MI0000084	hsa-mir-26b	miRBase_v22	miRNA	NA	chr2	218402692	218402712	21	+	CCUGUUCUCCAUUACUUGGCU	4.55516
hsa-mir-26b_hsa-miR-26b-5p	MIMAT0000083	MIMAT0000083	hsa-miR-26b-5p	MI0000084	hsa-mir-26b	miRBase_v22	miRNA	NA	chr2	218402657	218402677	21	+	UUCAAGUAAUUCAGGAUAGGU	11.3807
hsa-mir-27a_hsa-miR-27a-3p	MIMAT0000084	MIMAT0000084	hsa-miR-27a-3p	MI0000085	hsa-mir-27a	miRBase_v22	miRNA	NA	chr19	13836447	13836467	21	-	UUCACAGUGGCUAAGUUCCGC	11.8936
hsa-mir-27b_hsa-miR-27b-3p	MIMAT0000419	MIMAT0000419	hsa-miR-27b-3p	MI0000440	hsa-mir-27b	miRBase_v22	miRNA	NA	chr9	95085505	95085525	21	+	UUCACAGUGGCUAAGUUCUGC	11.8936
hsa-mir-27b_hsa-miR-27b-5p	MIMAT0004588	MIMAT0004588	hsa-miR-27b-5p	MI0000440	hsa-mir-27b	miRBase_v22	miRNA	NA	chr9	95085463	95085484	22	+	AGAGCUUAGCUGAUUGGUGAAC	4.58586
hsa-mir-28_hsa-miR-28-3p	MIMAT0004502	MIMAT0004502	hsa-miR-28-3p	MI0000086	hsa-mir-28	miRBase_v22	miRNA	NA	chr3	188688834	188688855	22	+	CACUAGAUUGUGAGCUCCUGGA	10.769
hsa-mir-28_hsa-miR-28-5p	MIMAT0000085	MIMAT0000085	hsa-miR-28-5p	MI0000086	hsa-mir-28	miRBase_v22	miRNA	NA	chr3	188688794	188688815	22	+	AAGGAGCUCACAGUCUAUUGAG	7.20121
hsa-mir-296_hsa-miR-296-3p	MIMAT0004679	MIMAT0004679	hsa-miR-296-3p	MI0000747	hsa-mir-296	miRBase_v22	miRNA	NA	chr20	58817626	58817647	22	-	GAGGGUUGGGUGGAGGCUCUCC	4.07517
hsa-mir-296_hsa-miR-296-5p	MIMAT0000690	MIMAT0000690	hsa-miR-296-5p	MI0000747	hsa-mir-296	miRBase_v22	miRNA	NA	chr20	58817661	58817681	21	-	AGGGCCCCCCCUCAAUCCUGU	4.49636
hsa-mir-299_hsa-miR-299-3p	MIMAT0000687	MIMAT0000687	hsa-miR-299-3p	MI0000744	hsa-mir-299	miRBase_v22	miRNA	NA	chr14	101023832	101023853	22	+	UAUGUGGGAUGGUAAACCGCUU	3.3129
hsa-mir-299_hsa-miR-299-5p	MIMAT0002890	MIMAT0002890	hsa-miR-299-5p	MI0000744	hsa-mir-299	miRBase_v22	miRNA	NA	chr14	101023800	101023821	22	+	UGGUUUACCGUCCCACAUACAU	3.08827
hsa-mir-29a_hsa-miR-29a-3p	MIMAT0000086	MIMAT0000086	hsa-miR-29a-3p	MI0000087	hsa-mir-29a	miRBase_v22	miRNA	NA	chr7	130876748	130876769	22	-	UAGCACCAUCUGAAAUCGGUUA	8.74672
hsa-mir-29a_hsa-miR-29a-5p	MIMAT0004503	MIMAT0004503	hsa-miR-29a-5p	MI0000087	hsa-mir-29a	miRBase_v22	miRNA	NA	chr7	130876786	130876807	22	-	ACUGAUUUCUUUUGGUGUUCAG	2.93827
hsa-mir-29b-1_hsa-miR-29b-1-5p	MIMAT0004514	MIMAT0004514	hsa-miR-29b-1-5p	MI0000105	hsa-mir-29b-1	miRBase_v22	miRNA	NA	chr7	130877507	130877530	24	-	GCUGGUUUCAUAUGGUGGUUUAGA	2.45353
hsa-mir-29b-1_hsa-miR-29b-3p	MIMAT0000100_1	MIMAT0000100	hsa-miR-29b-3p	MI0000105	hsa-mir-29b-1	miRBase_v22	miRNA	NA	chr7	130877467	130877489	23	-	UAGCACCAUUUGAAAUCAGUGUU	3.18874
hsa-mir-29b-2_hsa-miR-29b-3p	MIMAT0000100	MIMAT0000100	hsa-miR-29b-3p	MI0000107	hsa-mir-29b-2	miRBase_v22	miRNA	NA	chr1	207802450	207802472	23	-	UAGCACCAUUUGAAAUCAGUGUU	3.18874
hsa-mir-29c_hsa-miR-29c-3p	MIMAT0000681	MIMAT0000681	hsa-miR-29c-3p	MI0000735	hsa-mir-29c	miRBase_v22	miRNA	NA	chr1	207801865	207801886	22	-	UAGCACCAUUUGAAAUCGGUUA	5.02762
hsa-mir-29c_hsa-miR-29c-5p	MIMAT0004673	MIMAT0004673	hsa-miR-29c-5p	MI0000735	hsa-mir-29c	miRBase_v22	miRNA	NA	chr1	207801903	207801924	22	-	UGACCGAUUUCUCCUGGUGUUC	3.35555
hsa-mir-301a_hsa-miR-301a-3p	MIMAT0000688	MIMAT0000688	hsa-miR-301a-3p	MI0000745	hsa-mir-301a	miRBase_v22	miRNA	NA	chr17	59151149	59151171	23	-	CAGUGCAAUAGUAUUGUCAAAGC	9.72059
hsa-mir-301a_hsa-miR-301a-5p	MIMAT0022696	MIMAT0022696	hsa-miR-301a-5p	MI0000745	hsa-mir-301a	miRBase_v22	miRNA	NA	chr17	59151187	59151208	22	-	GCUCUGACUUUAUUGCACUACU	3.88459
hsa-mir-301b_hsa-miR-301b-3p	MIMAT0004958	MIMAT0004958	hsa-miR-301b-3p	MI0005568	hsa-mir-301b	miRBase_v22	miRNA	NA	chr22	21653025	21653047	23	+	CAGUGCAAUGAUAUUGUCAAAGC	8.84543
hsa-mir-3059_hsa-miR-3059-5p	MIMAT0048633	MIMAT0048633	hsa-miR-3059-5p	MI0039499	hsa-mir-3059	miRBase_v22	miRNA	NA	chr12	86745113	86745136	24	-	UUUCCUCUCUGCCCCAUAGGGUGU	5.0918
hsa-mir-3065_hsa-miR-3065-3p	MIMAT0015378	MIMAT0015378	hsa-miR-3065-3p	MI0014228	hsa-mir-3065	miRBase_v22	miRNA	NA	chr17	81125926	81125948	23	+	UCAGCACCAGGAUAUUGUUGGAG	3.74294
hsa-mir-3065_hsa-miR-3065-5p	MIMAT0015066	MIMAT0015066	hsa-miR-3065-5p	MI0014228	hsa-mir-3065	miRBase_v22	miRNA	NA	chr17	81125886	81125908	23	+	UCAACAAAAUCACUGAUGCUGGA	3.33071
hsa-mir-3074_hsa-miR-3074-3p	MIMAT0015027	MIMAT0015027	hsa-miR-3074-3p	MI0014181	hsa-mir-3074	miRBase_v22	miRNA	NA	chr9	95086024	95086045	22	-	GAUAUCAGCUCAGUAGGCACCG	2.72711
hsa-mir-3074_hsa-miR-3074-5p	MIMAT0019208	MIMAT0019208	hsa-miR-3074-5p	MI0014181	hsa-mir-3074	miRBase_v22	miRNA	NA	chr9	95086063	95086083	21	-	GUUCCUGCUGAACUGAGCCAG	4.34111
hsa-mir-3085_hsa-miR-3085-3p	MIMAT0048636	MIMAT0048636	hsa-miR-3085-3p	MI0039500	hsa-mir-3085	miRBase_v22	miRNA	NA	chr10	97875824	97875844	21	-	UCUGGCUGCUAUGGCCCCCUC	2.28406
hsa-mir-30a_hsa-miR-30a-3p	MIMAT0000088	MIMAT0000088	hsa-miR-30a-3p	MI0000088	hsa-mir-30a	miRBase_v22	miRNA	NA	chr6	71403554	71403575	22	-	CUUUCAGUCGGAUGUUUGCAGC	7.90949
hsa-mir-30a_hsa-miR-30a-5p	MIMAT0000087	MIMAT0000087	hsa-miR-30a-5p	MI0000088	hsa-mir-30a	miRBase_v22	miRNA	NA	chr6	71403595	71403616	22	-	UGUAAACAUCCUCGACUGGAAG	12.6002
hsa-mir-30b_hsa-miR-30b-3p	MIMAT0004589	MIMAT0004589	hsa-miR-30b-3p	MI0000441	hsa-mir-30b	miRBase_v22	miRNA	NA	chr8	134800532	134800553	22	-	CUGGGAGGUGGAUGUUUACUUC	3.50314
hsa-mir-30b_hsa-miR-30b-5p	MIMAT0000420	MIMAT0000420	hsa-miR-30b-5p	MI0000441	hsa-mir-30b	miRBase_v22	miRNA	NA	chr8	134800570	134800591	22	-	UGUAAACAUCCUACACUCAGCU	12.4418
hsa-mir-30c-1_hsa-miR-30c-1-3p	MIMAT0004674	MIMAT0004674	hsa-miR-30c-1-3p	MI0000736	hsa-mir-30c-1	miRBase_v22	miRNA	NA	chr1	40757339	40757360	22	+	CUGGGAGAGGGUUGUUUACUCC	5.27388
hsa-mir-30c-1_hsa-miR-30c-5p	MIMAT0000244	MIMAT0000244	hsa-miR-30c-5p	MI0000736	hsa-mir-30c-1	miRBase_v22	miRNA	NA	chr1	40757300	40757322	23	+	UGUAAACAUCCUACACUCUCAGC	12.4418
hsa-mir-30c-2_hsa-miR-30c-2-3p	MIMAT0004550	MIMAT0004550	hsa-miR-30c-2-3p	MI0000254	hsa-mir-30c-2	miRBase_v22	miRNA	NA	chr6	71376964	71376985	22	-	CUGGGAGAAGGCUGUUUACUCU	4.50811
hsa-mir-30c-2_hsa-miR-30c-5p	MIMAT0000244_1	MIMAT0000244	hsa-miR-30c-5p	MI0000254	hsa-mir-30c-2	miRBase_v22	miRNA	NA	chr6	71377003	71377025	23	-	UGUAAACAUCCUACACUCUCAGC	12.4418
hsa-mir-30d_hsa-miR-30d-3p	MIMAT0004551	MIMAT0004551	hsa-miR-30d-3p	MI0000255	hsa-mir-30d	miRBase_v22	miRNA	NA	chr8	134804879	134804900	22	-	CUUUCAGUCAGAUGUUUGCUGC	5.96278
hsa-mir-30d_hsa-miR-30d-5p	MIMAT0000245	MIMAT0000245	hsa-miR-30d-5p	MI0000255	hsa-mir-30d	miRBase_v22	miRNA	NA	chr8	134804919	134804940	22	-	UGUAAACAUCCCCGACUGGAAG	13.6208
hsa-mir-30e_hsa-miR-30e-3p	MIMAT0000693	MIMAT0000693	hsa-miR-30e-3p	MI0000749	hsa-mir-30e	miRBase_v22	miRNA	NA	chr1	40754413	40754434	22	+	CUUUCAGUCGGAUGUUUACAGC	9.42893
hsa-mir-30e_hsa-miR-30e-5p	MIMAT0000692	MIMAT0000692	hsa-miR-30e-5p	MI0000749	hsa-mir-30e	miRBase_v22	miRNA	NA	chr1	40754371	40754392	22	+	UGUAAACAUCCUUGACUGGAAG	12.2577
hsa-mir-31_hsa-miR-31-5p	MIMAT0000089	MIMAT0000089	hsa-miR-31-5p	MI0000089	hsa-mir-31	miRBase_v22	miRNA	NA	chr9	21512158	21512178	21	-	AGGCAAGAUGCUGGCAUAGCU	3.841
hsa-mir-3117_hsa-miR-3117-3p	MIMAT0014979	MIMAT0014979	hsa-miR-3117-3p	MI0014130	hsa-mir-3117	miRBase_v22	miRNA	NA	chr1	66628485	66628505	21	+	AUAGGACUCAUAUAGUGCCAG	4.72168
hsa-mir-3127_hsa-miR-3127-5p	MIMAT0014990	MIMAT0014990	hsa-miR-3127-5p	MI0014144	hsa-mir-3127	miRBase_v22	miRNA	NA	chr2	96798288	96798310	23	+	AUCAGGGCUUGUGGAAUGGGAAG	2.66183
hsa-mir-3145_hsa-miR-3145-3p	MIMAT0015016	MIMAT0015016	hsa-miR-3145-3p	MI0014170	hsa-mir-3145	miRBase_v22	miRNA	NA	chr6	138435223	138435246	24	-	AGAUAUUUUGAGUGUUUGGAAUUG	2.68489
hsa-mir-3157_hsa-miR-3157-3p	MIMAT0019210	MIMAT0019210	hsa-miR-3157-3p	MI0014185	hsa-mir-3157	miRBase_v22	miRNA	NA	chr10	96064321	96064342	22	-	CUGCCCUAGUCUAGCUGAAGCU	2.89122
hsa-mir-3157_hsa-miR-3157-5p	MIMAT0015031	MIMAT0015031	hsa-miR-3157-5p	MI0014185	hsa-mir-3157	miRBase_v22	miRNA	NA	chr10	96064369	96064390	22	-	UUCAGCCAGGCUAGUGCAGUCU	2.91632
hsa-mir-3158-1_hsa-miR-3158-3p	MIMAT0015032	MIMAT0015032	hsa-miR-3158-3p	MI0014186	hsa-mir-3158-1	miRBase_v22	miRNA	NA	chr10	101601466	101601487	22	+	AAGGGCUUCCUCUCUGCAGGAC	4.58826
hsa-mir-3158-2_hsa-miR-3158-3p	MIMAT0015032_1	MIMAT0015032	hsa-miR-3158-3p	MI0014187	hsa-mir-3158-2	miRBase_v22	miRNA	NA	chr10	101601427	101601448	22	-	AAGGGCUUCCUCUCUGCAGGAC	4.58826
hsa-mir-3174_hsa-miR-3174	MIMAT0015051	MIMAT0015051	hsa-miR-3174	MI0014208	hsa-mir-3174	miRBase_v22	miRNA	NA	chr15	90006764	90006786	23	+	UAGUGAGUUAGAGAUGCAGAGCC	2.28045
hsa-mir-3176_hsa-miR-3176	MIMAT0015053	MIMAT0015053	hsa-miR-3176	MI0014210	hsa-mir-3176	miRBase_v22	miRNA	NA	chr16	543336	543354	19	+	ACUGGCCUGGGACUACCGG	3.00514
hsa-mir-3177_hsa-miR-3177-3p	MIMAT0015054	MIMAT0015054	hsa-miR-3177-3p	MI0014211	hsa-mir-3177	miRBase_v22	miRNA	NA	chr16	1735038	1735058	21	+	UGCACGGCACUGGGGACACGU	2.72638
hsa-mir-3180-1_hsa-miR-3180-3p	MIMAT0015058	MIMAT0015058	hsa-miR-3180-3p	MI0014214	hsa-mir-3180-1	miRBase_v22	miRNA	NA	chr16	14911281	14911302	22	+	UGGGGCGGAGCUUCCGGAGGCC	2.4971
hsa-mir-3180-2_hsa-miR-3180-3p	MIMAT0015058_1	MIMAT0015058	hsa-miR-3180-3p	MI0014215	hsa-mir-3180-2	miRBase_v22	miRNA	NA	chr16	16309936	16309957	22	+	UGGGGCGGAGCUUCCGGAGGCC	2.4971
hsa-mir-3180-3_hsa-miR-3180-3p	MIMAT0015058_2	MIMAT0015058	hsa-miR-3180-3p	MI0014217	hsa-mir-3180-3	miRBase_v22	miRNA	NA	chr16	18402189	18402210	22	-	UGGGGCGGAGCUUCCGGAGGCC	2.4971
hsa-mir-3180-4_hsa-miR-3180	MIMAT0018178_1	MIMAT0018178	hsa-miR-3180	MI0016408	hsa-mir-3180-4	miRBase_v22	miRNA	NA	chr16	15154949	15154967	19	-	UGGGGCGGAGCUUCCGGAG	2.4971
hsa-mir-3180-5_hsa-miR-3180	MIMAT0018178	MIMAT0018178	hsa-miR-3180	MI0016409	hsa-mir-3180-5	miRBase_v22	miRNA	NA	chr16	2136076	2136094	19	-	UGGGGCGGAGCUUCCGGAG	2.4971
hsa-mir-32_hsa-miR-32-3p	MIMAT0004505	MIMAT0004505	hsa-miR-32-3p	MI0000090	hsa-mir-32	miRBase_v22	miRNA	NA	chr9	109046231	109046252	22	-	CAAUUUAGUGUGUGUGAUAUUU	3.68776
hsa-mir-32_hsa-miR-32-5p	MIMAT0000090	MIMAT0000090	hsa-miR-32-5p	MI0000090	hsa-mir-32	miRBase_v22	miRNA	NA	chr9	109046272	109046293	22	-	UAUUGCACAUUACUAAGUUGCA	4.5905
hsa-mir-3200_hsa-miR-3200-3p	MIMAT0015085	MIMAT0015085	hsa-miR-3200-3p	MI0014249	hsa-mir-3200	miRBase_v22	miRNA	NA	chr22	30731610	30731631	22	+	CACCUUGCGCUACUCAGGUCUG	6.44142
hsa-mir-3200_hsa-miR-3200-5p	MIMAT0017392	MIMAT0017392	hsa-miR-3200-5p	MI0014249	hsa-mir-3200	miRBase_v22	miRNA	NA	chr22	30731569	30731590	22	+	AAUCUGAGAAGGCGCACAAGGU	2.93125
hsa-mir-320a_hsa-miR-320a-3p	MIMAT0000510	MIMAT0000510	hsa-miR-320a-3p	MI0000542	hsa-mir-320a	miRBase_v22	miRNA	NA	chr8	22244975	22244996	22	-	AAAAGCUGGGUUGAGAGGGCGA	11.2979
hsa-mir-320b-1_hsa-miR-320b	MIMAT0005792	MIMAT0005792	hsa-miR-320b	MI0003776	hsa-mir-320b-1	miRBase_v22	miRNA	NA	chr1	116671787	116671808	22	+	AAAAGCUGGGUUGAGAGGGCAA	11.2979
hsa-mir-320b-2_hsa-miR-320b	MIMAT0005792_1	MIMAT0005792	hsa-miR-320b	MI0003839	hsa-mir-320b-2	miRBase_v22	miRNA	NA	chr1	224257049	224257070	22	-	AAAAGCUGGGUUGAGAGGGCAA	11.2979
hsa-mir-320c-1_hsa-miR-320c	MIMAT0005793	MIMAT0005793	hsa-miR-320c	MI0003778	hsa-mir-320c-1	miRBase_v22	miRNA	NA	chr18	21683559	21683578	20	+	AAAAGCUGGGUUGAGAGGGU	11.2979
hsa-mir-320c-2_hsa-miR-320c	MIMAT0005793_1	MIMAT0005793	hsa-miR-320c	MI0008191	hsa-mir-320c-2	miRBase_v22	miRNA	NA	chr18	24321716	24321735	20	+	AAAAGCUGGGUUGAGAGGGU	11.2979
hsa-mir-320d-1_hsa-miR-320d	MIMAT0006764	MIMAT0006764	hsa-miR-320d	MI0008190	hsa-mir-320d-1	miRBase_v22	miRNA	NA	chr13	40727828	40727846	19	-	AAAAGCUGGGUUGAGAGGA	11.2979
hsa-mir-320d-2_hsa-miR-320d	MIMAT0006764_1	MIMAT0006764	hsa-miR-320d	MI0008192	hsa-mir-320d-2	miRBase_v22	miRNA	NA	chrX	140926172	140926190	19	-	AAAAGCUGGGUUGAGAGGA	11.2979
hsa-mir-320e_hsa-miR-320e	MIMAT0015072	MIMAT0015072	hsa-miR-320e	MI0014234	hsa-mir-320e	miRBase_v22	miRNA	NA	chr19	46709294	46709311	18	-	AAAGCUGGGUUGAGAAGG	11.2979
hsa-mir-323a_hsa-miR-323a-3p	MIMAT0000755	MIMAT0000755	hsa-miR-323a-3p	MI0000807	hsa-mir-323a	miRBase_v22	miRNA	NA	chr14	101025782	101025802	21	+	CACAUUACACGGUCGACCUCU	6.40267
hsa-mir-323b_hsa-miR-323b-3p	MIMAT0015050	MIMAT0015050	hsa-miR-323b-3p	MI0014206	hsa-mir-323b	miRBase_v22	miRNA	NA	chr14	101056269	101056290	22	+	CCCAAUACACGGUCGACCUCUU	5.36652
hsa-mir-324_hsa-miR-324-3p	MIMAT0000762	MIMAT0000762	hsa-miR-324-3p	MI0000813	hsa-mir-324	miRBase_v22	miRNA	NA	chr17	7223308	7223330	23	-	CCCACUGCCCCAGGUGCUGCUGG	6.1114
hsa-mir-324_hsa-miR-324-5p	MIMAT0000761	MIMAT0000761	hsa-miR-324-5p	MI0000813	hsa-mir-324	miRBase_v22	miRNA	NA	chr17	7223343	7223364	22	-	CGCAUCCCCUAGGGCAUUGGUG	7.35189
hsa-mir-326_hsa-miR-326	MIMAT0000756	MIMAT0000756	hsa-miR-326	MI0000808	hsa-mir-326	miRBase_v22	miRNA	NA	chr11	75335108	75335127	20	-	CCUCUGGGCCCUUCCUCCAG	2.33703
hsa-mir-328_hsa-miR-328-3p	MIMAT0000752	MIMAT0000752	hsa-miR-328-3p	MI0000804	hsa-mir-328	miRBase_v22	miRNA	NA	chr16	67202327	67202348	22	-	CUGGCCCUCUCUGCCCUUCCGU	7.32868
hsa-mir-329-1_hsa-miR-329-3p	MIMAT0001629	MIMAT0001629	hsa-miR-329-3p	MI0001725	hsa-mir-329-1	miRBase_v22	miRNA	NA	chr14	101026834	101026855	22	+	AACACACCUGGUUAACCUCUUU	4.26145
hsa-mir-329-2_hsa-miR-329-3p	MIMAT0001629_1	MIMAT0001629	hsa-miR-329-3p	MI0001726	hsa-mir-329-2	miRBase_v22	miRNA	NA	chr14	101027151	101027172	22	+	AACACACCUGGUUAACCUCUUU	4.26145
hsa-mir-330_hsa-miR-330-3p	MIMAT0000751	MIMAT0000751	hsa-miR-330-3p	MI0000803	hsa-mir-330	miRBase_v22	miRNA	NA	chr19	45639009	45639031	23	-	GCAAAGCACACGGCCUGCAGAGA	5.23221
hsa-mir-330_hsa-miR-330-5p	MIMAT0004693	MIMAT0004693	hsa-miR-330-5p	MI0000803	hsa-mir-330	miRBase_v22	miRNA	NA	chr19	45639049	45639070	22	-	UCUCUGGGCCUGUGUCUUAGGC	6.14343
hsa-mir-331_hsa-miR-331-3p	MIMAT0000760	MIMAT0000760	hsa-miR-331-3p	MI0000812	hsa-mir-331	miRBase_v22	miRNA	NA	chr12	95308480	95308500	21	+	GCCCCUGGGCCUAUCCUAGAA	8.96195
hsa-mir-331_hsa-miR-331-5p	MIMAT0004700	MIMAT0004700	hsa-miR-331-5p	MI0000812	hsa-mir-331	miRBase_v22	miRNA	NA	chr12	95308445	95308466	22	+	CUAGGUAUGGUCCCAGGGAUCC	4.45286
hsa-mir-335_hsa-miR-335-3p	MIMAT0004703	MIMAT0004703	hsa-miR-335-3p	MI0000816	hsa-mir-335	miRBase_v22	miRNA	NA	chr7	130496162	130496183	22	+	UUUUUCAUUAUUGCUCCUGACC	7.94288
hsa-mir-335_hsa-miR-335-5p	MIMAT0000765	MIMAT0000765	hsa-miR-335-5p	MI0000816	hsa-mir-335	miRBase_v22	miRNA	NA	chr7	130496126	130496148	23	+	UCAAGAGCAAUAACGAAAAAUGU	8.13886
hsa-mir-337_hsa-miR-337-3p	MIMAT0000754	MIMAT0000754	hsa-miR-337-3p	MI0000806	hsa-mir-337	miRBase_v22	miRNA	NA	chr14	100874553	100874574	22	+	CUCCUAUAUGAUGCCUUUCUUC	3.56188
hsa-mir-338_hsa-miR-338-3p	MIMAT0000763	MIMAT0000763	hsa-miR-338-3p	MI0000814	hsa-mir-338	miRBase_v22	miRNA	NA	chr17	81125887	81125908	22	-	UCCAGCAUCAGUGAUUUUGUUG	6.76131
hsa-mir-338_hsa-miR-338-5p	MIMAT0004701	MIMAT0004701	hsa-miR-338-5p	MI0000814	hsa-mir-338	miRBase_v22	miRNA	NA	chr17	81125923	81125944	22	-	AACAAUAUCCUGGUGCUGAGUG	4.99463
hsa-mir-339_hsa-miR-339-3p	MIMAT0004702	MIMAT0004702	hsa-miR-339-3p	MI0000815	hsa-mir-339	miRBase_v22	miRNA	NA	chr7	1022955	1022977	23	-	UGAGCGCCUCGACGACAGAGCCG	7.63803
hsa-mir-339_hsa-miR-339-5p	MIMAT0000764	MIMAT0000764	hsa-miR-339-5p	MI0000815	hsa-mir-339	miRBase_v22	miRNA	NA	chr7	1022990	1023012	23	-	UCCCUGUCCUCCAGGAGCUCACG	3.91492
hsa-mir-33a_hsa-miR-33a-3p	MIMAT0004506	MIMAT0004506	hsa-miR-33a-3p	MI0000091	hsa-mir-33a	miRBase_v22	miRNA	NA	chr22	41900989	41901010	22	+	CAAUGUUUCCACAGUGCAUCAC	4.25642
hsa-mir-33a_hsa-miR-33a-5p	MIMAT0000091	MIMAT0000091	hsa-miR-33a-5p	MI0000091	hsa-mir-33a	miRBase_v22	miRNA	NA	chr22	41900949	41900969	21	+	GUGCAUUGUAGUUGCAUUGCA	4.09152
hsa-mir-33b_hsa-miR-33b-5p	MIMAT0003301	MIMAT0003301	hsa-miR-33b-5p	MI0003646	hsa-mir-33b	miRBase_v22	miRNA	NA	chr17	17813897	17813916	20	-	GUGCAUUGCUGUUGCAUUGC	3.41585
hsa-mir-340_hsa-miR-340-3p	MIMAT0000750	MIMAT0000750	hsa-miR-340-3p	MI0000802	hsa-mir-340	miRBase_v22	miRNA	NA	chr5	180015319	180015340	22	-	UCCGUCUCAGUUACUUUAUAGC	8.163
hsa-mir-340_hsa-miR-340-5p	MIMAT0004692	MIMAT0004692	hsa-miR-340-5p	MI0000802	hsa-mir-340	miRBase_v22	miRNA	NA	chr5	180015361	180015382	22	-	UUAUAAAGCAAUGAGACUGAUU	12.0662
hsa-mir-342_hsa-miR-342-3p	MIMAT0000753	MIMAT0000753	hsa-miR-342-3p	MI0000805	hsa-mir-342	miRBase_v22	miRNA	NA	chr14	100109715	100109737	23	+	UCUCACACAGAAAUCGCACCCGU	10.6937
hsa-mir-342_hsa-miR-342-5p	MIMAT0004694	MIMAT0004694	hsa-miR-342-5p	MI0000805	hsa-mir-342	miRBase_v22	miRNA	NA	chr14	100109673	100109693	21	+	AGGGGUGCUAUCUGUGAUUGA	5.80005
hsa-mir-345_hsa-miR-345-5p	MIMAT0000772	MIMAT0000772	hsa-miR-345-5p	MI0000825	hsa-mir-345	miRBase_v22	miRNA	NA	chr14	100307876	100307897	22	+	GCUGACUCCUAGUCCAGGGCUC	9.70207
hsa-mir-346_hsa-miR-346	MIMAT0000773	MIMAT0000773	hsa-miR-346	MI0000826	hsa-mir-346	miRBase_v22	miRNA	NA	chr10	86264747	86264769	23	-	UGUCUGCCCGCAUGCCUGCCUCU	4.09665
hsa-mir-34a_hsa-miR-34a-5p	MIMAT0000255	MIMAT0000255	hsa-miR-34a-5p	MI0000268	hsa-mir-34a	miRBase_v22	miRNA	NA	chr1	9151735	9151756	22	-	UGGCAGUGUCUUAGCUGGUUGU	2.94589
hsa-mir-34c_hsa-miR-34c-5p	MIMAT0000686	MIMAT0000686	hsa-miR-34c-5p	MI0000743	hsa-mir-34c	miRBase_v22	miRNA	NA	chr11	111513451	111513473	23	+	AGGCAGUGUAGUUAGCUGAUUGC	4.54471
hsa-mir-3605_hsa-miR-3605-3p	MIMAT0017982	MIMAT0017982	hsa-miR-3605-3p	MI0015995	hsa-mir-3605	miRBase_v22	miRNA	NA	chr1	33332405	33332427	23	-	CCUCCGUGUUACCUGUCCUCUAG	4.99538
hsa-mir-3605_hsa-miR-3605-5p	MIMAT0017981	MIMAT0017981	hsa-miR-3605-5p	MI0015995	hsa-mir-3605	miRBase_v22	miRNA	NA	chr1	33332449	33332471	23	-	UGAGGAUGGAUAGCAAGGAAGCC	4.00215
hsa-mir-3609_hsa-miR-3609	MIMAT0017986	MIMAT0017986	hsa-miR-3609	MI0015999	hsa-mir-3609	miRBase_v22	miRNA	NA	chr7	98881700	98881723	24	+	CAAAGUGAUGAGUAAUACUGGCUG	3.29748
hsa-mir-361_hsa-miR-361-3p	MIMAT0004682	MIMAT0004682	hsa-miR-361-3p	MI0000760	hsa-mir-361	miRBase_v22	miRNA	NA	chrX	85903641	85903663	23	-	UCCCCCAGGUGUGAUUCUGAUUU	7.27951
hsa-mir-361_hsa-miR-361-5p	MIMAT0000703	MIMAT0000703	hsa-miR-361-5p	MI0000760	hsa-mir-361	miRBase_v22	miRNA	NA	chrX	85903681	85903702	22	-	UUAUCAGAAUCUCCAGGGGUAC	9.03586
hsa-mir-3613_hsa-miR-3613-3p	MIMAT0017991	MIMAT0017991	hsa-miR-3613-3p	MI0016003	hsa-mir-3613	miRBase_v22	miRNA	NA	chr13	49996426	49996449	24	-	ACAAAAAAAAAAGCCCAACCCUUC	3.48613
hsa-mir-3613_hsa-miR-3613-5p	MIMAT0017990	MIMAT0017990	hsa-miR-3613-5p	MI0016003	hsa-mir-3613	miRBase_v22	miRNA	NA	chr13	49996465	49996486	22	-	UGUUGUACUUUUUUUUUUGUUC	4.56919
hsa-mir-3615_hsa-miR-3615	MIMAT0017994	MIMAT0017994	hsa-miR-3615	MI0016005	hsa-mir-3615	miRBase_v22	miRNA	NA	chr17	74748663	74748683	21	+	UCUCUCGGCUCCUCGCGGCUC	5.38629
hsa-mir-362_hsa-miR-362-5p	MIMAT0000705	MIMAT0000705	hsa-miR-362-5p	MI0000762	hsa-mir-362	miRBase_v22	miRNA	NA	chrX	50008968	50008991	24	+	AAUCCUUGGAACCUAGGUGUGAGU	3.95569
hsa-mir-3622a_hsa-miR-3622a-3p	MIMAT0018004	MIMAT0018004	hsa-miR-3622a-3p	MI0016013	hsa-mir-3622a	miRBase_v22	miRNA	NA	chr8	27701726	27701747	22	+	UCACCUGACCUCCCAUGCCUGU	2.3927
hsa-mir-3622a_hsa-miR-3622a-5p	MIMAT0018003	MIMAT0018003	hsa-miR-3622a-5p	MI0016013	hsa-mir-3622a	miRBase_v22	miRNA	NA	chr8	27701690	27701711	22	+	CAGGCACGGGAGCUCAGGUGAG	3.34487
hsa-mir-363_hsa-miR-363-3p	MIMAT0000707	MIMAT0000707	hsa-miR-363-3p	MI0000764	hsa-mir-363	miRBase_v22	miRNA	NA	chrX	134169382	134169403	22	-	AAUUGCACGGUAUCCAUCUGUA	8.44537
hsa-mir-3659_hsa-miR-3659	MIMAT0018080	MIMAT0018080	hsa-miR-3659	MI0016060	hsa-mir-3659	miRBase_v22	miRNA	NA	chr1	38089289	38089309	21	+	UGAGUGUUGUCUACGAGGGCA	2.51991
hsa-mir-365a_hsa-miR-365a-3p	MIMAT0000710	MIMAT0000710	hsa-miR-365a-3p	MI0000767	hsa-mir-365a	miRBase_v22	miRNA	NA	chr16	14309340	14309361	22	+	UAAUGCCCCUAAAAAUCCUUAU	4.0732
hsa-mir-365b_hsa-miR-365b-3p	MIMAT0022834	MIMAT0022834	hsa-miR-365b-3p	MI0000769	hsa-mir-365b	miRBase_v22	miRNA	NA	chr17	31575478	31575499	22	+	UAAUGCCCCUAAAAAUCCUUAU	4.0732
hsa-mir-3661_hsa-miR-3661	MIMAT0018082	MIMAT0018082	hsa-miR-3661	MI0016062	hsa-mir-3661	miRBase_v22	miRNA	NA	chr5	134225777	134225798	22	+	UGACCUGGGACUCGGACAGCUG	2.28764
hsa-mir-3677_hsa-miR-3677-3p	MIMAT0018101	MIMAT0018101	hsa-miR-3677-3p	MI0016078	hsa-mir-3677	miRBase_v22	miRNA	NA	chr16	2270751	2270772	22	+	CUCGUGGGCUCUGGCCACGGCC	2.37511
hsa-mir-3688-1_hsa-miR-3688-3p	MIMAT0018116	MIMAT0018116	hsa-miR-3688-3p	MI0016089	hsa-mir-3688-1	miRBase_v22	miRNA	NA	chr4	159128814	159128835	22	-	UAUGGAAAGACUUUGCCACUCU	3.64639
hsa-mir-3688-2_hsa-miR-3688-3p	MIMAT0018116_1	MIMAT0018116	hsa-miR-3688-3p	MI0017447	hsa-mir-3688-2	miRBase_v22	miRNA	NA	chr4	159128861	159128882	22	+	UAUGGAAAGACUUUGCCACUCU	3.64639
hsa-mir-369_hsa-miR-369-3p	MIMAT0000721	MIMAT0000721	hsa-miR-369-3p	MI0000777	hsa-mir-369	miRBase_v22	miRNA	NA	chr14	101065641	101065661	21	+	AAUAAUACAUGGUUGAUCUUU	4.36008
hsa-mir-369_hsa-miR-369-5p	MIMAT0001621	MIMAT0001621	hsa-miR-369-5p	MI0000777	hsa-mir-369	miRBase_v22	miRNA	NA	chr14	101065606	101065627	22	+	AGAUCGACCGUGUUAUAUUCGC	4.67387
hsa-mir-370_hsa-miR-370-3p	MIMAT0000722	MIMAT0000722	hsa-miR-370-3p	MI0000778	hsa-mir-370	miRBase_v22	miRNA	NA	chr14	100911186	100911207	22	+	GCCUGCUGGGGUGGAACCUGGU	4.91641
hsa-mir-370_hsa-miR-370-5p	MIMAT0026483	MIMAT0026483	hsa-miR-370-5p	MI0000778	hsa-mir-370	miRBase_v22	miRNA	NA	chr14	100911151	100911172	22	+	CAGGUCACGUCUCUGCAGUUAC	2.58217
hsa-mir-374a_hsa-miR-374a-3p	MIMAT0004688	MIMAT0004688	hsa-miR-374a-3p	MI0000782	hsa-mir-374a	miRBase_v22	miRNA	NA	chrX	74287295	74287316	22	-	CUUAUCAGAUUGUAUUGUAAUU	6.87675
hsa-mir-374a_hsa-miR-374a-5p	MIMAT0000727	MIMAT0000727	hsa-miR-374a-5p	MI0000782	hsa-mir-374a	miRBase_v22	miRNA	NA	chrX	74287325	74287346	22	-	UUAUAAUACAACCUGAUAAGUG	6.71185
hsa-mir-374b_hsa-miR-374b-3p	MIMAT0004956	MIMAT0004956	hsa-miR-374b-3p	MI0005566	hsa-mir-374b	miRBase_v22	miRNA	NA	chrX	74218557	74218578	22	-	CUUAGCAGGUUGUAUUAUCAUU	5.23159
hsa-mir-374b_hsa-miR-374b-5p	MIMAT0004955	MIMAT0004955	hsa-miR-374b-5p	MI0005566	hsa-mir-374b	miRBase_v22	miRNA	NA	chrX	74218587	74218608	22	-	AUAUAAUACAACCUGCUAAGUG	8.09139
hsa-mir-375_hsa-miR-375-3p	MIMAT0000728	MIMAT0000728	hsa-miR-375-3p	MI0000783	hsa-mir-375	miRBase_v22	miRNA	NA	chr2	219001648	219001669	22	-	UUUGUUCGUUCGGCUCGCGUGA	2.87947
hsa-mir-376a-1_hsa-miR-376a-3p	MIMAT0000729_1	MIMAT0000729	hsa-miR-376a-3p	MI0000784	hsa-mir-376a-1	miRBase_v22	miRNA	NA	chr14	101040825	101040845	21	+	AUCAUAGAGGAAAAUCCACGU	3.68306
hsa-mir-376a-1_hsa-miR-376a-5p	MIMAT0003386	MIMAT0003386	hsa-miR-376a-5p	MI0000784	hsa-mir-376a-1	miRBase_v22	miRNA	NA	chr14	101040788	101040809	22	+	GUAGAUUCUCCUUCUAUGAGUA	3.37908
hsa-mir-376a-2_hsa-miR-376a-3p	MIMAT0000729	MIMAT0000729	hsa-miR-376a-3p	MI0003529	hsa-mir-376a-2	miRBase_v22	miRNA	NA	chr14	101040118	101040138	21	+	AUCAUAGAGGAAAAUCCACGU	3.68306
hsa-mir-376b_hsa-miR-376b-3p	MIMAT0002172	MIMAT0002172	hsa-miR-376b-3p	MI0002466	hsa-mir-376b	miRBase_v22	miRNA	NA	chr14	101040497	101040518	22	+	AUCAUAGAGGAAAAUCCAUGUU	3.68306
hsa-mir-376c_hsa-miR-376c-3p	MIMAT0000720	MIMAT0000720	hsa-miR-376c-3p	MI0000776	hsa-mir-376c	miRBase_v22	miRNA	NA	chr14	101039732	101039752	21	+	AACAUAGAGGAAAUUCCACGU	4.70595
hsa-mir-377_hsa-miR-377-3p	MIMAT0000730	MIMAT0000730	hsa-miR-377-3p	MI0000785	hsa-mir-377	miRBase_v22	miRNA	NA	chr14	101062094	101062115	22	+	AUCACACAAAGGCAACUUUUGU	2.90318
hsa-mir-377_hsa-miR-377-5p	MIMAT0004689	MIMAT0004689	hsa-miR-377-5p	MI0000785	hsa-mir-377	miRBase_v22	miRNA	NA	chr14	101062056	101062077	22	+	AGAGGUUGCCCUUGGUGAAUUC	4.35646
hsa-mir-378a_hsa-miR-378a-3p	MIMAT0000732	MIMAT0000732	hsa-miR-378a-3p	MI0000786	hsa-mir-378a	miRBase_v22	miRNA	NA	chr5	149732867	149732888	22	+	ACUGGACUUGGAGUCAGAAGGC	8.46307
hsa-mir-378a_hsa-miR-378a-5p	MIMAT0000731	MIMAT0000731	hsa-miR-378a-5p	MI0000786	hsa-mir-378a	miRBase_v22	miRNA	NA	chr5	149732829	149732850	22	+	CUCCUGACUCCAGGUCCUGUGU	2.84019
hsa-mir-378c_hsa-miR-378c	MIMAT0016847	MIMAT0016847	hsa-miR-378c	MI0015825	hsa-mir-378c	miRBase_v22	miRNA	NA	chr10	130962634	130962658	25	-	ACUGGACUUGGAGUCAGAAGAGUGG	8.46307
hsa-mir-378d-1_hsa-miR-378d	MIMAT0018926	MIMAT0018926	hsa-miR-378d	MI0016749	hsa-mir-378d-1	miRBase_v22	miRNA	NA	chr4	5923279	5923298	20	-	ACUGGACUUGGAGUCAGAAA	8.46307
hsa-mir-378d-2_hsa-miR-378d	MIMAT0018926_1	MIMAT0018926	hsa-miR-378d	MI0003840	hsa-mir-378d-2	miRBase_v22	miRNA	NA	chr8	93916079	93916098	20	-	ACUGGACUUGGAGUCAGAAA	8.46307
hsa-mir-378e_hsa-miR-378e	MIMAT0018927	MIMAT0018927	hsa-miR-378e	MI0016750	hsa-mir-378e	miRBase_v22	miRNA	NA	chr5	170028545	170028563	19	+	ACUGGACUUGGAGUCAGGA	8.46307
hsa-mir-379_hsa-miR-379-3p	MIMAT0004690	MIMAT0004690	hsa-miR-379-3p	MI0000787	hsa-mir-379	miRBase_v22	miRNA	NA	chr14	101022109	101022130	22	+	UAUGUAACAUGGUCCACUAACU	3.12305
hsa-mir-379_hsa-miR-379-5p	MIMAT0000733	MIMAT0000733	hsa-miR-379-5p	MI0000787	hsa-mir-379	miRBase_v22	miRNA	NA	chr14	101022071	101022091	21	+	UGGUAGACUAUGGAACGUAGG	3.78628
hsa-mir-380_hsa-miR-380-3p	MIMAT0000735	MIMAT0000735	hsa-miR-380-3p	MI0000788	hsa-mir-380	miRBase_v22	miRNA	NA	chr14	101025056	101025077	22	+	UAUGUAAUAUGGUCCACAUCUU	3.3418
hsa-mir-381_hsa-miR-381-3p	MIMAT0000736	MIMAT0000736	hsa-miR-381-3p	MI0000789	hsa-mir-381	miRBase_v22	miRNA	NA	chr14	101045968	101045989	22	+	UAUACAAGGGCAAGCUCUCUGU	8.92278
hsa-mir-382_hsa-miR-382-3p	MIMAT0022697	MIMAT0022697	hsa-miR-382-3p	MI0000790	hsa-mir-382	miRBase_v22	miRNA	NA	chr14	101054352	101054372	21	+	AAUCAUUCACGGACAACACUU	3.50553
hsa-mir-382_hsa-miR-382-5p	MIMAT0000737	MIMAT0000737	hsa-miR-382-5p	MI0000790	hsa-mir-382	miRBase_v22	miRNA	NA	chr14	101054316	101054337	22	+	GAAGUUGUUCGUGGUGGAUUCG	4.71545
hsa-mir-383_hsa-miR-383-5p	MIMAT0000738	MIMAT0000738	hsa-miR-383-5p	MI0000791	hsa-mir-383	miRBase_v22	miRNA	NA	chr8	14853483	14853504	22	-	AGAUCAGAAGGUGAUUGUGGCU	4.95241
hsa-mir-3909_hsa-miR-3909	MIMAT0018183	MIMAT0018183	hsa-miR-3909	MI0016413	hsa-mir-3909	miRBase_v22	miRNA	NA	chr22	35335710	35335731	22	+	UGUCCUCUAGGGCCUGCAGUCU	3.71514
hsa-mir-3912_hsa-miR-3912-3p	MIMAT0018186	MIMAT0018186	hsa-miR-3912-3p	MI0016416	hsa-mir-3912	miRBase_v22	miRNA	NA	chr5	171386678	171386698	21	-	UAACGCAUAAUAUGGACAUGU	2.97873
hsa-mir-3913-1_hsa-miR-3913-5p	MIMAT0018187	MIMAT0018187	hsa-miR-3913-5p	MI0016417	hsa-mir-3913-1	miRBase_v22	miRNA	NA	chr12	69584780	69584801	22	-	UUUGGGACUGAUCUUGAUGUCU	3.28342
hsa-mir-3913-2_hsa-miR-3913-5p	MIMAT0018187_1	MIMAT0018187	hsa-miR-3913-5p	MI0016418	hsa-mir-3913-2	miRBase_v22	miRNA	NA	chr12	69584744	69584765	22	+	UUUGGGACUGAUCUUGAUGUCU	3.28342
hsa-mir-3917_hsa-miR-3917	MIMAT0018191	MIMAT0018191	hsa-miR-3917	MI0016423	hsa-mir-3917	miRBase_v22	miRNA	NA	chr1	25906384	25906403	20	-	GCUCGGACUGAGCAGGUGGG	2.81489
hsa-mir-3928_hsa-miR-3928-3p	MIMAT0018205	MIMAT0018205	hsa-miR-3928-3p	MI0016438	hsa-mir-3928	miRBase_v22	miRNA	NA	chr22	31160062	31160083	22	-	GGAGGAACCUUGGAGCUUCGGC	3.65272
hsa-mir-3938_hsa-miR-3938	MIMAT0018353	MIMAT0018353	hsa-miR-3938	MI0016594	hsa-mir-3938	miRBase_v22	miRNA	NA	chr3	55852515	55852536	22	-	AAUUCCCUUGUAGAUAACCCGG	4.3129
hsa-mir-3943_hsa-miR-3943	MIMAT0018359	MIMAT0018359	hsa-miR-3943	MI0016600	hsa-mir-3943	miRBase_v22	miRNA	NA	chr7	43150917	43150939	23	+	UAGCCCCCAGGCUUCACUUGGCG	4.38519
hsa-mir-409_hsa-miR-409-3p	MIMAT0001639	MIMAT0001639	hsa-miR-409-3p	MI0001735	hsa-mir-409	miRBase_v22	miRNA	NA	chr14	101065346	101065367	22	+	GAAUGUUGCUCGGUGAACCCCU	7.78384
hsa-mir-409_hsa-miR-409-5p	MIMAT0001638	MIMAT0001638	hsa-miR-409-5p	MI0001735	hsa-mir-409	miRBase_v22	miRNA	NA	chr14	101065314	101065336	23	+	AGGUUACCCGAGCAACUUUGCAU	3.28129
hsa-mir-410_hsa-miR-410-3p	MIMAT0002171	MIMAT0002171	hsa-miR-410-3p	MI0002465	hsa-mir-410	miRBase_v22	miRNA	NA	chr14	101065961	101065981	21	+	AAUAUAACACAGAUGGCCUGU	8.14616
hsa-mir-411_hsa-miR-411-3p	MIMAT0004813	MIMAT0004813	hsa-miR-411-3p	MI0003675	hsa-mir-411	miRBase_v22	miRNA	NA	chr14	101023375	101023396	22	+	UAUGUAACACGGUCCACUAACC	3.4981
hsa-mir-411_hsa-miR-411-5p	MIMAT0003329	MIMAT0003329	hsa-miR-411-5p	MI0003675	hsa-mir-411	miRBase_v22	miRNA	NA	chr14	101023340	101023360	21	+	UAGUAGACCGUAUAGCGUACG	8.82439
hsa-mir-412_hsa-miR-412-5p	MIMAT0026557	MIMAT0026557	hsa-miR-412-5p	MI0002464	hsa-mir-412	miRBase_v22	miRNA	NA	chr14	101065465	101065487	23	+	UGGUCGACCAGUUGGAAAGUAAU	3.5262
hsa-mir-421_hsa-miR-421	MIMAT0003339	MIMAT0003339	hsa-miR-421	MI0003685	hsa-mir-421	miRBase_v22	miRNA	NA	chrX	74218392	74218414	23	-	AUCAACAGACAUUAAUUGGGCGC	9.88197
hsa-mir-423_hsa-miR-423-3p	MIMAT0001340	MIMAT0001340	hsa-miR-423-3p	MI0001445	hsa-mir-423	miRBase_v22	miRNA	NA	chr17	30117131	30117153	23	+	AGCUCGGUCUGAGGCCCCUCAGU	11.5952
hsa-mir-423_hsa-miR-423-5p	MIMAT0004748	MIMAT0004748	hsa-miR-423-5p	MI0001445	hsa-mir-423	miRBase_v22	miRNA	NA	chr17	30117095	30117117	23	+	UGAGGGGCAGAGAGCGAGACUUU	10.366
hsa-mir-424_hsa-miR-424-3p	MIMAT0004749	MIMAT0004749	hsa-miR-424-3p	MI0001446	hsa-mir-424	miRBase_v22	miRNA	NA	chrX	134546644	134546664	21	-	CAAAACGUGAGGCGCUGCUAU	2.88592
hsa-mir-424_hsa-miR-424-5p	MIMAT0001341	MIMAT0001341	hsa-miR-424-5p	MI0001446	hsa-mir-424	miRBase_v22	miRNA	NA	chrX	134546680	134546701	22	-	CAGCAGCAAUUCAUGUUUUGAA	3.5312
hsa-mir-425_hsa-miR-425-3p	MIMAT0001343	MIMAT0001343	hsa-miR-425-3p	MI0001448	hsa-mir-425	miRBase_v22	miRNA	NA	chr3	49020159	49020180	22	-	AUCGGGAAUGUCGUGUCCGCCC	4.67314
hsa-mir-425_hsa-miR-425-5p	MIMAT0003393	MIMAT0003393	hsa-miR-425-5p	MI0001448	hsa-mir-425	miRBase_v22	miRNA	NA	chr3	49020199	49020221	23	-	AAUGACACGAUCACUCCCGUUGA	8.10826
hsa-mir-4286_hsa-miR-4286	MIMAT0016916	MIMAT0016916	hsa-miR-4286	MI0015894	hsa-mir-4286	miRBase_v22	miRNA	NA	chr8	10666988	10667004	17	+	ACCCCACUCCUGGUACC	5.94064
hsa-mir-431_hsa-miR-431-3p	MIMAT0004757	MIMAT0004757	hsa-miR-431-3p	MI0001721	hsa-mir-431	miRBase_v22	miRNA	NA	chr14	100881069	100881090	22	+	CAGGUCGUCUUGCAGGGCUUCU	4.06607
hsa-mir-431_hsa-miR-431-5p	MIMAT0001625	MIMAT0001625	hsa-miR-431-5p	MI0001721	hsa-mir-431	miRBase_v22	miRNA	NA	chr14	100881026	100881046	21	+	UGUCUUGCAGGCCGUCAUGCA	2.94911
hsa-mir-432_hsa-miR-432-5p	MIMAT0002814	MIMAT0002814	hsa-miR-432-5p	MI0003133	hsa-mir-432	miRBase_v22	miRNA	NA	chr14	100884496	100884518	23	+	UCUUGGAGUAGGUCAUUGGGUGG	5.88828
hsa-mir-4326_hsa-miR-4326	MIMAT0016888	MIMAT0016888	hsa-miR-4326	MI0015866	hsa-mir-4326	miRBase_v22	miRNA	NA	chr20	63286818	63286837	20	+	UGUUCCUCUGUCUCCCAGAC	3.40722
hsa-mir-433_hsa-miR-433-3p	MIMAT0001627	MIMAT0001627	hsa-miR-433-3p	MI0001723	hsa-mir-433	miRBase_v22	miRNA	NA	chr14	100881949	100881970	22	+	AUCAUGAUGGGCUCCUCGGUGU	3.75685
hsa-mir-4443_hsa-miR-4443	MIMAT0018961	MIMAT0018961	hsa-miR-4443	MI0016786	hsa-mir-4443	miRBase_v22	miRNA	NA	chr3	48196572	48196588	17	+	UUGGAGGCGUGGGUUUU	2.75705
hsa-mir-4449_hsa-miR-4449	MIMAT0018968	MIMAT0018968	hsa-miR-4449	MI0016792	hsa-mir-4449	miRBase_v22	miRNA	NA	chr4	52712720	52712741	22	+	CGUCCCGGGGCUGCGCGAGGCA	2.28071
hsa-mir-4454_hsa-miR-4454	MIMAT0018976	MIMAT0018976	hsa-miR-4454	MI0016800	hsa-mir-4454	miRBase_v22	miRNA	NA	chr4	163093607	163093626	20	-	GGAUCCGAGUCACGGCACCA	4.36709
hsa-miR-4473-3p_hsa-mir-4473	MIMAT0019000	MIMAT0019000	hsa-miR-4473-3p	MI0016825	hsa-mir-4473	miRBase_v22	miRNA	NA	chr9	20411161	20411182	22	-	CUAGUGCUCUCCGUUACAAGUA	3.17999
hsa-miR-4473-5p_hsa-mir-4473	MIMAT0019000	MIMAT0019000	hsa-miR-4473-5p	MI0016825	hsa-mir-4473	miRBase_v22	miRNA	NA	chr9	20411161	20411182	22	-	CUAGUGCUCUCCGUUACAAGUA	3.30555
hsa-mir-4474_hsa-miR-4474-3p	MIMAT0019001	MIMAT0019001	hsa-miR-4474-3p	MI0016826	hsa-mir-4474	miRBase_v22	miRNA	NA	chr9	20502277	20502298	22	-	UUGUGGCUGGUCAUGAGGCUAA	2.50461
hsa-mir-448_hsa-miR-448	MIMAT0001532	MIMAT0001532	hsa-miR-448	MI0001637	hsa-mir-448	miRBase_v22	miRNA	NA	chrX	114823524	114823545	22	+	UUGCAUAUGUAGGAUGUCCCAU	2.2443
hsa-mir-4482_hsa-miR-4482-3p	MIMAT0020958	MIMAT0020958	hsa-miR-4482-3p	MI0016843	hsa-mir-4482	miRBase_v22	miRNA	NA	chr10	104268341	104268362	22	-	UUUCUAUUUCUCAGUGGGGCUC	2.36113
hsa-mir-4485_hsa-miR-4485-3p	MIMAT0019019	MIMAT0019019	hsa-miR-4485-3p	MI0016846	hsa-mir-4485	miRBase_v22	miRNA	NA	chr11	10508277	10508296	20	-	UAACGGCCGCGGUACCCUAA	3.47929
hsa-mir-449a_hsa-miR-449a	MIMAT0001541	MIMAT0001541	hsa-miR-449a	MI0001648	hsa-mir-449a	miRBase_v22	miRNA	NA	chr5	55170586	55170607	22	-	UGGCAGUGUAUUGUUAGCUGGU	2.62408
hsa-mir-449b_hsa-miR-449b-5p	MIMAT0003327	MIMAT0003327	hsa-miR-449b-5p	MI0003673	hsa-mir-449b	miRBase_v22	miRNA	NA	chr5	55170706	55170727	22	-	AGGCAGUGUAUUGUUAGCUGGC	2.62408
hsa-mir-449c_hsa-miR-449c-5p	MIMAT0010251	MIMAT0010251	hsa-miR-449c-5p	MI0003823	hsa-mir-449c	miRBase_v22	miRNA	NA	chr5	55172313	55172337	25	-	UAGGCAGUGUAUUGCUAGCGGCUGU	2.70684
hsa-mir-450a-1_hsa-miR-450a-5p	MIMAT0001545	MIMAT0001545	hsa-miR-450a-5p	MI0001652	hsa-mir-450a-1	miRBase_v22	miRNA	NA	chrX	134540393	134540414	22	-	UUUUGCGAUGUGUUCCUAAUAU	2.80502
hsa-mir-450a-2_hsa-miR-450a-5p	MIMAT0001545_1	MIMAT0001545	hsa-miR-450a-5p	MI0003187	hsa-mir-450a-2	miRBase_v22	miRNA	NA	chrX	134540564	134540585	22	-	UUUUGCGAUGUGUUCCUAAUAU	2.80502
hsa-mir-450b_hsa-miR-450b-5p	MIMAT0004909	MIMAT0004909	hsa-miR-450b-5p	MI0005531	hsa-mir-450b	miRBase_v22	miRNA	NA	chrX	134540231	134540252	22	-	UUUUGCAAUAUGUUCCUGAAUA	3.56807
hsa-mir-451a_hsa-miR-451a	MIMAT0001631	MIMAT0001631	hsa-miR-451a	MI0001729	hsa-mir-451a	miRBase_v22	miRNA	NA	chr17	28861403	28861424	22	-	AAACCGUUACCAUUACUGAGUU	6.98563
hsa-mir-452_hsa-miR-452-5p	MIMAT0001635	MIMAT0001635	hsa-miR-452-5p	MI0001733	hsa-mir-452	miRBase_v22	miRNA	NA	chrX	151959678	151959699	22	-	AACUGUUUGCAGAGGAAACUGA	3.21257
hsa-mir-4521_hsa-miR-4521	MIMAT0019058	MIMAT0019058	hsa-miR-4521	MI0016887	hsa-mir-4521	miRBase_v22	miRNA	NA	chr17	8186948	8186969	22	+	GCUAAGGAAGUCCUGUGCUCAG	2.73274
hsa-mir-454_hsa-miR-454-3p	MIMAT0003885	MIMAT0003885	hsa-miR-454-3p	MI0003820	hsa-mir-454	miRBase_v22	miRNA	NA	chr17	59137787	59137809	23	-	UAGUGCAAUAUUGCUUAUAGGGU	9.99399
hsa-mir-454_hsa-miR-454-5p	MIMAT0003884	MIMAT0003884	hsa-miR-454-5p	MI0003820	hsa-mir-454	miRBase_v22	miRNA	NA	chr17	59137828	59137849	22	-	ACCCUAUCAAUAUUGUCUCUGC	5.77112
hsa-mir-455_hsa-miR-455-3p	MIMAT0004784	MIMAT0004784	hsa-miR-455-3p	MI0003513	hsa-mir-455	miRBase_v22	miRNA	NA	chr9	114209487	114209507	21	+	GCAGUCCAUGGGCAUAUACAC	4.84987
hsa-mir-455_hsa-miR-455-5p	MIMAT0003150	MIMAT0003150	hsa-miR-455-5p	MI0003513	hsa-mir-455	miRBase_v22	miRNA	NA	chr9	114209449	114209470	22	+	UAUGUGCCUUUGGACUACAUCG	4.92474
hsa-mir-4662a_hsa-miR-4662a-5p	MIMAT0019731	MIMAT0019731	hsa-miR-4662a-5p	MI0017290	hsa-mir-4662a	miRBase_v22	miRNA	NA	chr8	124821990	124822011	22	+	UUAGCCAAUUGUCCAUCUUUAG	5.82964
hsa-mir-4677_hsa-miR-4677-3p	MIMAT0019761	MIMAT0019761	hsa-miR-4677-3p	MI0017308	hsa-mir-4677	miRBase_v22	miRNA	NA	chr1	243346225	243346246	22	+	UCUGUGAGACCAAAGAACUACU	3.55168
hsa-mir-4707_hsa-miR-4707-3p	MIMAT0019808	MIMAT0019808	hsa-miR-4707-3p	MI0017340	hsa-mir-4707	miRBase_v22	miRNA	NA	chr14	22956957	22956978	22	-	AGCCCGCCCCAGCCGAGGUUCU	2.74827
hsa-mir-4746_hsa-miR-4746-5p	MIMAT0019880	MIMAT0019880	hsa-miR-4746-5p	MI0017385	hsa-mir-4746	miRBase_v22	miRNA	NA	chr19	4445987	4446009	23	+	CCGGUCCCAGGAGAACCUGCAGA	3.91414
hsa-mir-4787_hsa-miR-4787-3p	MIMAT0019957	MIMAT0019957	hsa-miR-4787-3p	MI0017434	hsa-mir-4787	miRBase_v22	miRNA	NA	chr3	50675130	50675153	24	+	GAUGCGCCGCCCACUGCCCCGCGC	3.4156
hsa-mir-483_hsa-miR-483-3p	MIMAT0002173	MIMAT0002173	hsa-miR-483-3p	MI0002467	hsa-mir-483	miRBase_v22	miRNA	NA	chr11	2134142	2134162	21	-	UCACUCCUCUCCUCCCGUCUU	2.3592
hsa-mir-484_hsa-miR-484	MIMAT0002174	MIMAT0002174	hsa-miR-484	MI0002468	hsa-mir-484	miRBase_v22	miRNA	NA	chr16	15643301	15643322	22	+	UCAGGCUCAGUCCCCUCCCGAU	10.1031
hsa-mir-485_hsa-miR-485-3p	MIMAT0002176	MIMAT0002176	hsa-miR-485-3p	MI0002469	hsa-mir-485	miRBase_v22	miRNA	NA	chr14	101055464	101055485	22	+	GUCAUACACGGCUCUCCUCUCU	5.5661
hsa-mir-485_hsa-miR-485-5p	MIMAT0002175	MIMAT0002175	hsa-miR-485-5p	MI0002469	hsa-mir-485	miRBase_v22	miRNA	NA	chr14	101055427	101055448	22	+	AGAGGCUGGCCGUGAUGAAUUC	5.09494
hsa-mir-486-1_hsa-miR-486-3p	MIMAT0004762	MIMAT0004762	hsa-miR-486-3p	MI0002470	hsa-mir-486-1	miRBase_v22	miRNA	NA	chr8	41660443	41660463	21	-	CGGGGCAGCUCAGUACAGGAU	3.66045
hsa-mir-486-1_hsa-miR-486-5p	MIMAT0002177	MIMAT0002177	hsa-miR-486-5p	MI0002470	hsa-mir-486-1	miRBase_v22	miRNA	NA	chr8	41660484	41660505	22	-	UCCUGUACUGAGCUGCCCCGAG	11.3885
hsa-mir-486-2_hsa-miR-486-3p	MIMAT0004762_1	MIMAT0004762	hsa-miR-486-3p	MI0023622	hsa-mir-486-2	miRBase_v22	miRNA	NA	chr8	41660486	41660506	21	+	CGGGGCAGCUCAGUACAGGAU	3.66045
hsa-mir-486-2_hsa-miR-486-5p	MIMAT0002177_1	MIMAT0002177	hsa-miR-486-5p	MI0023622	hsa-mir-486-2	miRBase_v22	miRNA	NA	chr8	41660444	41660465	22	+	UCCUGUACUGAGCUGCCCCGAG	11.3885
hsa-mir-487a_hsa-miR-487a-3p	MIMAT0002178	MIMAT0002178	hsa-miR-487a-3p	MI0002471	hsa-mir-487a	miRBase_v22	miRNA	NA	chr14	101052494	101052515	22	+	AAUCAUACAGGGACAUCCAGUU	4.68789
hsa-mir-487a_hsa-miR-487a-5p	MIMAT0026559	MIMAT0026559	hsa-miR-487a-5p	MI0002471	hsa-mir-487a	miRBase_v22	miRNA	NA	chr14	101052458	101052479	22	+	GUGGUUAUCCCUGCUGUGUUCG	2.64248
hsa-mir-487b_hsa-miR-487b-3p	MIMAT0003180	MIMAT0003180	hsa-miR-487b-3p	MI0003530	hsa-mir-487b	miRBase_v22	miRNA	NA	chr14	101046505	101046526	22	+	AAUCGUACAGGGUCAUCCACUU	6.77327
hsa-mir-488_hsa-miR-488-3p	MIMAT0004763	MIMAT0004763	hsa-miR-488-3p	MI0003123	hsa-mir-488	miRBase_v22	miRNA	NA	chr1	177029374	177029394	21	-	UUGAAAGGCUAUUUCUUGGUC	6.73297
hsa-mir-488_hsa-miR-488-5p	MIMAT0002804	MIMAT0002804	hsa-miR-488-5p	MI0003123	hsa-mir-488	miRBase_v22	miRNA	NA	chr1	177029412	177029432	21	-	CCCAGAUAAUGGCACUCUCAA	4.41164
hsa-mir-490_hsa-miR-490-3p	MIMAT0002806	MIMAT0002806	hsa-miR-490-3p	MI0003125	hsa-mir-490	miRBase_v22	miRNA	NA	chr7	136903242	136903263	22	+	CAACCUGGAGGACUCCAUGCUG	5.81185
hsa-mir-490_hsa-miR-490-5p	MIMAT0004764	MIMAT0004764	hsa-miR-490-5p	MI0003125	hsa-mir-490	miRBase_v22	miRNA	NA	chr7	136903205	136903224	20	+	CCAUGGAUCUCCAGGUGGGU	3.80793
hsa-mir-491_hsa-miR-491-5p	MIMAT0002807	MIMAT0002807	hsa-miR-491-5p	MI0003126	hsa-mir-491	miRBase_v22	miRNA	NA	chr9	20716120	20716141	22	+	AGUGGGGAACCCUUCCAUGAGG	3.03965
hsa-mir-493_hsa-miR-493-3p	MIMAT0003161	MIMAT0003161	hsa-miR-493-3p	MI0003132	hsa-mir-493	miRBase_v22	miRNA	NA	chr14	100869116	100869137	22	+	UGAAGGUCUACUGUGUGCCAGG	3.24762
hsa-mir-493_hsa-miR-493-5p	MIMAT0002813	MIMAT0002813	hsa-miR-493-5p	MI0003132	hsa-mir-493	miRBase_v22	miRNA	NA	chr14	100869075	100869096	22	+	UUGUACAUGGUAGGCUUUCAUU	3.80736
hsa-mir-494_hsa-miR-494-3p	MIMAT0002816	MIMAT0002816	hsa-miR-494-3p	MI0003134	hsa-mir-494	miRBase_v22	miRNA	NA	chr14	101029681	101029702	22	+	UGAAACAUACACGGGAAACCUC	3.29855
hsa-mir-495_hsa-miR-495-3p	MIMAT0002817	MIMAT0002817	hsa-miR-495-3p	MI0003135	hsa-mir-495	miRBase_v22	miRNA	NA	chr14	101033804	101033825	22	+	AAACAAACAUGGUGCACUUCUU	4.74131
hsa-mir-496_hsa-miR-496	MIMAT0002818	MIMAT0002818	hsa-miR-496	MI0003136	hsa-mir-496	miRBase_v22	miRNA	NA	chr14	101060628	101060649	22	+	UGAGUAUUACAUGGCCAAUCUC	3.02965
hsa-mir-497_hsa-miR-497-5p	MIMAT0002820	MIMAT0002820	hsa-miR-497-5p	MI0003138	hsa-mir-497	miRBase_v22	miRNA	NA	chr17	7017979	7017999	21	-	CAGCAGCACACUGUGGUUUGU	5.65193
hsa-mir-499a_hsa-miR-499a-5p	MIMAT0002870	MIMAT0002870	hsa-miR-499a-5p	MI0003183	hsa-mir-499a	miRBase_v22	miRNA	NA	chr20	34990408	34990428	21	+	UUAAGACUUGCAGUGAUGUUU	2.83371
hsa-mir-5002_hsa-miR-5002-5p	MIMAT0021023	MIMAT0021023	hsa-miR-5002-5p	MI0017868	hsa-mir-5002	miRBase_v22	miRNA	NA	chr3	124132949	124132972	24	+	AAUUUGGUUUCUGAGGCACUUAGU	3.75661
hsa-mir-500a_hsa-miR-500a-3p	MIMAT0002871	MIMAT0002871	hsa-miR-500a-3p	MI0003184	hsa-mir-500a	miRBase_v22	miRNA	NA	chrX	50008482	50008503	22	+	AUGCACCUGGGCAAGGAUUCUG	8.6569
hsa-mir-500a_hsa-miR-500a-5p	MIMAT0004773	MIMAT0004773	hsa-miR-500a-5p	MI0003184	hsa-mir-500a	miRBase_v22	miRNA	NA	chrX	50008443	50008465	23	+	UAAUCCUUGCUACCUGGGUGAGA	3.01727
hsa-mir-500b_hsa-miR-500b-5p	MIMAT0016925	MIMAT0016925	hsa-miR-500b-5p	MI0015903	hsa-mir-500b	miRBase_v22	miRNA	NA	chrX	50010682	50010699	18	+	AAUCCUUGCUACCUGGGU	3.01727
hsa-mir-501_hsa-miR-501-3p	MIMAT0004774	MIMAT0004774	hsa-miR-501-3p	MI0003185	hsa-mir-501	miRBase_v22	miRNA	NA	chrX	50009772	50009793	22	+	AAUGCACCCGGGCAAGGAUUCU	5.82572
hsa-mir-501_hsa-miR-501-5p	MIMAT0002872	MIMAT0002872	hsa-miR-501-5p	MI0003185	hsa-mir-501	miRBase_v22	miRNA	NA	chrX	50009735	50009756	22	+	AAUCCUUUGUCCCUGGGUGAGA	3.18193
hsa-mir-5010_hsa-miR-5010-3p	MIMAT0021044	MIMAT0021044	hsa-miR-5010-3p	MI0017878	hsa-mir-5010	miRBase_v22	miRNA	NA	chr17	42514267	42514288	22	+	UUUUGUGUCUCCCAUUCCCCAG	2.53014
hsa-mir-502_hsa-miR-502-3p	MIMAT0004775	MIMAT0004775	hsa-miR-502-3p	MI0003186	hsa-mir-502	miRBase_v22	miRNA	NA	chrX	50014649	50014670	22	+	AAUGCACCUGGGCAAGGAUUCA	8.6569
hsa-mir-504_hsa-miR-504-5p	MIMAT0002875	MIMAT0002875	hsa-miR-504-5p	MI0003189	hsa-mir-504	miRBase_v22	miRNA	NA	chrX	138667760	138667781	22	-	AGACCCUGGUCUGCACUCUAUC	6.5879
hsa-mir-505_hsa-miR-505-3p	MIMAT0002876	MIMAT0002876	hsa-miR-505-3p	MI0003190	hsa-mir-505	miRBase_v22	miRNA	NA	chrX	139924160	139924181	22	-	CGUCAACACUUGCUGGUUUCCU	7.60086
hsa-mir-505_hsa-miR-505-5p	MIMAT0004776	MIMAT0004776	hsa-miR-505-5p	MI0003190	hsa-mir-505	miRBase_v22	miRNA	NA	chrX	139924196	139924217	22	-	GGGAGCCAGGAAGUAUUGAUGU	3.82549
hsa-mir-508_hsa-miR-508-3p	MIMAT0002880	MIMAT0002880	hsa-miR-508-3p	MI0003195	hsa-mir-508	miRBase_v22	miRNA	NA	chrX	147236945	147236967	23	-	UGAUUGUAGCCUUUUGGAGUAGA	3.35179
hsa-mir-509-1_hsa-miR-509-3p	MIMAT0002881_2	MIMAT0002881	hsa-miR-509-3p	MI0003196	hsa-mir-509-1	miRBase_v22	miRNA	NA	chrX	147260550	147260571	22	-	UGAUUGGUACGUCUGUGGGUAG	2.79134
hsa-mir-509-2_hsa-miR-509-3p	MIMAT0002881	MIMAT0002881	hsa-miR-509-3p	MI0005530	hsa-mir-509-2	miRBase_v22	miRNA	NA	chrX	147258775	147258796	22	-	UGAUUGGUACGUCUGUGGGUAG	2.79134
hsa-mir-509-3_hsa-miR-509-3p	MIMAT0002881_1	MIMAT0002881	hsa-miR-509-3p	MI0005717	hsa-mir-509-3	miRBase_v22	miRNA	NA	chrX	147259662	147259683	22	-	UGAUUGGUACGUCUGUGGGUAG	2.79134
hsa-mir-5091_hsa-miR-5091	MIMAT0021083	MIMAT0021083	hsa-miR-5091	MI0017980	hsa-mir-5091	miRBase_v22	miRNA	NA	chr4	13627875	13627897	23	+	ACGGAGACGACAAGACUGUGCUG	2.97699
hsa-mir-512-1_hsa-miR-512-3p	MIMAT0002823	MIMAT0002823	hsa-miR-512-3p	MI0003140	hsa-mir-512-1	miRBase_v22	miRNA	NA	chr19	53666729	53666750	22	+	AAGUGCUGUCAUAGCUGAGGUC	2.37256
hsa-mir-512-2_hsa-miR-512-3p	MIMAT0002823_1	MIMAT0002823	hsa-miR-512-3p	MI0003141	hsa-mir-512-2	miRBase_v22	miRNA	NA	chr19	53669213	53669234	22	+	AAGUGCUGUCAUAGCUGAGGUC	2.37256
hsa-mir-516a-1_hsa-miR-516a-5p	MIMAT0004770	MIMAT0004770	hsa-miR-516a-5p	MI0003180	hsa-mir-516a-1	miRBase_v22	miRNA	NA	chr19	53756756	53756778	23	+	UUCUCGAGGAAAGAAGCACUUUC	3.12836
hsa-mir-516a-2_hsa-miR-516a-5p	MIMAT0004770_1	MIMAT0004770	hsa-miR-516a-5p	MI0003181	hsa-mir-516a-2	miRBase_v22	miRNA	NA	chr19	53761148	53761170	23	+	UUCUCGAGGAAAGAAGCACUUUC	3.12836
hsa-mir-516b-1_hsa-miR-516b-5p	MIMAT0002859_1	MIMAT0002859	hsa-miR-516b-5p	MI0003172	hsa-mir-516b-1	miRBase_v22	miRNA	NA	chr19	53736860	53736881	22	+	AUCUGGAGGUAAGAAGCACUUU	2.76443
hsa-mir-516b-2_hsa-miR-516b-5p	MIMAT0002859	MIMAT0002859	hsa-miR-516b-5p	MI0003167	hsa-mir-516b-2	miRBase_v22	miRNA	NA	chr19	53725457	53725478	22	+	AUCUGGAGGUAAGAAGCACUUU	2.76443
hsa-mir-518b_hsa-miR-518b	MIMAT0002844	MIMAT0002844	hsa-miR-518b	MI0003156	hsa-mir-518b	miRBase_v22	miRNA	NA	chr19	53702787	53702808	22	+	CAAAGCGCUCCCCUUUAGAGGU	2.483
hsa-mir-532_hsa-miR-532-3p	MIMAT0004780	MIMAT0004780	hsa-miR-532-3p	MI0003205	hsa-mir-532	miRBase_v22	miRNA	NA	chrX	50003204	50003225	22	+	CCUCCCACACCCAAGGCUUGCA	4.68689
hsa-mir-532_hsa-miR-532-5p	MIMAT0002888	MIMAT0002888	hsa-miR-532-5p	MI0003205	hsa-mir-532	miRBase_v22	miRNA	NA	chrX	50003167	50003188	22	+	CAUGCCUUGAGUGUAGGACCGU	7.83482
hsa-mir-539_hsa-miR-539-3p	MIMAT0022705	MIMAT0022705	hsa-miR-539-3p	MI0003514	hsa-mir-539	miRBase_v22	miRNA	NA	chr14	101047369	101047390	22	+	AUCAUACAAGGACAAUUUCUUU	4.595
hsa-mir-539_hsa-miR-539-5p	MIMAT0003163	MIMAT0003163	hsa-miR-539-5p	MI0003514	hsa-mir-539	miRBase_v22	miRNA	NA	chr14	101047329	101047350	22	+	GGAGAAAUUAUCCUUGGUGUGU	3.17961
hsa-mir-542_hsa-miR-542-3p	MIMAT0003389	MIMAT0003389	hsa-miR-542-3p	MI0003686	hsa-mir-542	miRBase_v22	miRNA	NA	chrX	134541364	134541385	22	-	UGUGACAGAUUGAUAACUGAAA	2.65372
hsa-mir-543_hsa-miR-543	MIMAT0004954	MIMAT0004954	hsa-miR-543	MI0005565	hsa-mir-543	miRBase_v22	miRNA	NA	chr14	101032033	101032054	22	+	AAACAUUCGCGGUGCACUUCUU	4.09721
hsa-mir-548aa-1_hsa-miR-548aa	MIMAT0018447_1	MIMAT0018447	hsa-miR-548aa	MI0016689	hsa-mir-548aa-1	miRBase_v22	miRNA	NA	chr8	123348088	123348112	25	+	AAAAACCACAAUUACUUUUGCACCA	2.47355
hsa-mir-548aa-2_hsa-miR-548aa	MIMAT0018447	MIMAT0018447	hsa-miR-548aa	MI0016690	hsa-mir-548aa-2	miRBase_v22	miRNA	NA	chr17	67471543	67471567	25	+	AAAAACCACAAUUACUUUUGCACCA	2.47355
hsa-mir-548ab_hsa-miR-548ab	MIMAT0018928	MIMAT0018928	hsa-miR-548ab	MI0016752	hsa-mir-548ab	miRBase_v22	miRNA	NA	chr3	103524085	103524106	22	-	AAAAGUAAUUGUGGAUUUUGCU	4.54024
hsa-mir-548ad_hsa-miR-548ad-5p	MIMAT0032114	MIMAT0032114	hsa-miR-548ad-5p	MI0016770	hsa-mir-548ad	miRBase_v22	miRNA	NA	chr2	35471420	35471439	20	+	AAAAGUAAUUGUGGUUUUUG	4.39023
hsa-mir-548ae-2_hsa-miR-548ae-5p	MIMAT0032115	MIMAT0032115	hsa-miR-548ae-5p	MI0016780	hsa-mir-548ae-2	miRBase_v22	miRNA	NA	chr5	58530085	58530104	20	-	AAAAGUAAUUGUGGUUUUUG	4.39023
hsa-mir-548ah_hsa-miR-548ah-3p	MIMAT0020957	MIMAT0020957	hsa-miR-548ah-3p	MI0016796	hsa-mir-548ah	miRBase_v22	miRNA	NA	chr4	76575597	76575618	22	+	CAAAAACUGCAGUUACUUUUGC	3.05122
hsa-mir-548ah_hsa-miR-548ah-5p	MIMAT0018972	MIMAT0018972	hsa-miR-548ah-5p	MI0016796	hsa-mir-548ah	miRBase_v22	miRNA	NA	chr4	76575561	76575580	20	+	AAAAGUGAUUGCAGUGUUUG	3.4269
hsa-mir-548ak_hsa-miR-548ak	MIMAT0019013	MIMAT0019013	hsa-miR-548ak	MI0016840	hsa-mir-548ak	miRBase_v22	miRNA	NA	chr10	12130792	12130812	21	-	AAAAGUAACUGCGGUUUUUGA	2.55878
hsa-mir-548al_hsa-miR-548al	MIMAT0019024	MIMAT0019024	hsa-miR-548al	MI0016851	hsa-mir-548al	miRBase_v22	miRNA	NA	chr11	74399301	74399322	22	+	AACGGCAAUGACUUUUGUACCA	2.63544
hsa-mir-548am_hsa-miR-548am-3p	MIMAT0019076	MIMAT0019076	hsa-miR-548am-3p	MI0016904	hsa-mir-548am	miRBase_v22	miRNA	NA	chrX	16627019	16627040	22	-	CAAAAACUGCAGUUACUUUUGU	3.05122
hsa-mir-548am_hsa-miR-548am-5p	MIMAT0022740	MIMAT0022740	hsa-miR-548am-5p	MI0016904	hsa-mir-548am	miRBase_v22	miRNA	NA	chrX	16627055	16627076	22	-	AAAAGUAAUUGCGGUUUUUGCC	3.07916
hsa-mir-548ao_hsa-miR-548ao-3p	MIMAT0021030	MIMAT0021030	hsa-miR-548ao-3p	MI0017871	hsa-mir-548ao	miRBase_v22	miRNA	NA	chr8	41271065	41271086	22	-	AAAGACCGUGACUACUUUUGCA	2.39584
hsa-mir-548ap_hsa-miR-548ap-3p	MIMAT0021038	MIMAT0021038	hsa-miR-548ap-3p	MI0017875	hsa-mir-548ap	miRBase_v22	miRNA	NA	chr15	85825692	85825710	19	+	AAAAACCACAAUUACUUUU	2.47355
hsa-mir-548ar_hsa-miR-548ar-3p	MIMAT0022266	MIMAT0022266	hsa-miR-548ar-3p	MI0019131	hsa-mir-548ar	miRBase_v22	miRNA	NA	chr13	114244541	114244561	21	+	UAAAACUGCAGUUAUUUUUGC	2.27168
hsa-mir-548au_hsa-miR-548au-5p	MIMAT0022291	MIMAT0022291	hsa-miR-548au-5p	MI0019145	hsa-mir-548au	miRBase_v22	miRNA	NA	chr9	93594841	93594861	21	+	AAAAGUAAUUGCGGUUUUUGC	3.07916
hsa-mir-548av_hsa-miR-548av-5p	MIMAT0022303	MIMAT0022303	hsa-miR-548av-5p	MI0019152	hsa-mir-548av	miRBase_v22	miRNA	NA	chr18	72853365	72853382	18	-	AAAAGUACUUGCGGAUUU	5.48922
hsa-mir-548ay_hsa-miR-548ay-5p	MIMAT0025452	MIMAT0025452	hsa-miR-548ay-5p	MI0022210	hsa-mir-548ay	miRBase_v22	miRNA	NA	chr3	32506342	32506362	21	-	AAAAGUAAUUGUGGUUUUUGC	4.39023
hsa-mir-548b_hsa-miR-548b-5p	MIMAT0004798	MIMAT0004798	hsa-miR-548b-5p	MI0003596	hsa-mir-548b	miRBase_v22	miRNA	NA	chr6	119069098	119069119	22	-	AAAAGUAAUUGUGGUUUUGGCC	4.39023
hsa-mir-548ba_hsa-miR-548ba	MIMAT0031175	MIMAT0031175	hsa-miR-548ba	MI0025747	hsa-mir-548ba	miRBase_v22	miRNA	NA	chr2	49059603	49059624	22	+	AAAGGUAACUGUGAUUUUUGCU	2.94058
hsa-mir-548c_hsa-miR-548c-5p	MIMAT0004806	MIMAT0004806	hsa-miR-548c-5p	MI0003630	hsa-mir-548c	miRBase_v22	miRNA	NA	chr12	64622533	64622554	22	+	AAAAGUAAUUGCGGUUUUUGCC	3.07916
hsa-mir-548d-1_hsa-miR-548d-5p	MIMAT0004812_1	MIMAT0004812	hsa-miR-548d-5p	MI0003668	hsa-mir-548d-1	miRBase_v22	miRNA	NA	chr8	123348085	123348106	22	-	AAAAGUAAUUGUGGUUUUUGCC	4.39023
hsa-mir-548d-2_hsa-miR-548d-5p	MIMAT0004812	MIMAT0004812	hsa-miR-548d-5p	MI0003671	hsa-mir-548d-2	miRBase_v22	miRNA	NA	chr17	67471540	67471561	22	-	AAAAGUAAUUGUGGUUUUUGCC	4.39023
hsa-mir-548e_hsa-miR-548e-3p	MIMAT0005874	MIMAT0005874	hsa-miR-548e-3p	MI0006344	hsa-mir-548e	miRBase_v22	miRNA	NA	chr10	110988978	110988999	22	+	AAAAACUGAGACUACUUUUGCA	4.35121
hsa-mir-548e_hsa-miR-548e-5p	MIMAT0026736	MIMAT0026736	hsa-miR-548e-5p	MI0006344	hsa-mir-548e	miRBase_v22	miRNA	NA	chr10	110988940	110988961	22	+	CAAAAGCAAUCGCGGUUUUUGC	3.0124
hsa-mir-548i-1_hsa-miR-548i	MIMAT0005935	MIMAT0005935	hsa-miR-548i	MI0006421	hsa-mir-548i-1	miRBase_v22	miRNA	NA	chr3	125790493	125790514	22	-	AAAAGUAAUUGCGGAUUUUGCC	2.75319
hsa-mir-548i-2_hsa-miR-548i	MIMAT0005935_1	MIMAT0005935	hsa-miR-548i	MI0006422	hsa-mir-548i-2	miRBase_v22	miRNA	NA	chr4	9556257	9556278	22	-	AAAAGUAAUUGCGGAUUUUGCC	2.75319
hsa-mir-548i-3_hsa-miR-548i	MIMAT0005935_2	MIMAT0005935	hsa-miR-548i	MI0006423	hsa-mir-548i-3	miRBase_v22	miRNA	NA	chr8	8089030	8089051	22	-	AAAAGUAAUUGCGGAUUUUGCC	2.75319
hsa-mir-548i-4_hsa-miR-548i	MIMAT0005935_3	MIMAT0005935	hsa-miR-548i	MI0006424	hsa-mir-548i-4	miRBase_v22	miRNA	NA	chrX	84225797	84225818	22	-	AAAAGUAAUUGCGGAUUUUGCC	2.75319
hsa-mir-548k_hsa-miR-548k	MIMAT0005882	MIMAT0005882	hsa-miR-548k	MI0006354	hsa-mir-548k	miRBase_v22	miRNA	NA	chr11	70283986	70284007	22	+	AAAAGUACUUGCGGAUUUUGCU	5.48922
hsa-mir-548n_hsa-miR-548n	MIMAT0005916	MIMAT0005916	hsa-miR-548n	MI0006399	hsa-mir-548n	miRBase_v22	miRNA	NA	chr7	34940804	34940825	22	-	CAAAAGUAAUUGUGGAUUUUGU	4.54024
hsa-mir-548o_hsa-miR-548o-3p	MIMAT0005919_1	MIMAT0005919	hsa-miR-548o-3p	MI0006402	hsa-mir-548o	miRBase_v22	miRNA	NA	chr7	102405748	102405769	22	-	CCAAAACUGCAGUUACUUUUGC	4.42192
hsa-mir-548o-2_hsa-miR-548o-3p	MIMAT0005919	MIMAT0005919	hsa-miR-548o-3p	MI0016746	hsa-mir-548o-2	miRBase_v22	miRNA	NA	chr20	38516607	38516628	22	+	CCAAAACUGCAGUUACUUUUGC	4.42192
hsa-mir-548o-2_hsa-miR-548o-5p	MIMAT0022738	MIMAT0022738	hsa-miR-548o-5p	MI0016746	hsa-mir-548o-2	miRBase_v22	miRNA	NA	chr20	38516569	38516590	22	+	AAAAGUAAUUGCGGUUUUUGCC	3.07916
hsa-mir-548p_hsa-miR-548p	MIMAT0005934	MIMAT0005934	hsa-miR-548p	MI0006420	hsa-mir-548p	miRBase_v22	miRNA	NA	chr5	100816498	100816519	22	-	UAGCAAAAACUGCAGUUACUUU	4.72684
hsa-mir-548t_hsa-miR-548t-3p	MIMAT0022730	MIMAT0022730	hsa-miR-548t-3p	MI0014164	hsa-mir-548t	miRBase_v22	miRNA	NA	chr4	173268205	173268229	25	+	AAAAACCACAAUUACUUUUGCACCA	2.47355
hsa-mir-548w_hsa-miR-548w	MIMAT0015060	MIMAT0015060	hsa-miR-548w	MI0014222	hsa-mir-548w	miRBase_v22	miRNA	NA	chr16	26025246	26025268	23	+	AAAAGUAACUGCGGUUUUUGCCU	2.55878
hsa-mir-550a-1_hsa-miR-550a-3p	MIMAT0003257_1	MIMAT0003257	hsa-miR-550a-3p	MI0003600	hsa-mir-550a-1	miRBase_v22	miRNA	NA	chr7	30289854	30289875	22	+	UGUCUUACUCCCUCAGGCACAU	4.09414
hsa-mir-550a-1_hsa-miR-550a-5p	MIMAT0004800	MIMAT0004800	hsa-miR-550a-5p	MI0003600	hsa-mir-550a-1	miRBase_v22	miRNA	NA	chr7	30289815	30289837	23	+	AGUGCCUGAGGGAGUAAGAGCCC	4.71215
hsa-mir-550a-2_hsa-miR-550a-3p	MIMAT0003257_2	MIMAT0003257	hsa-miR-550a-3p	MI0003601	hsa-mir-550a-2	miRBase_v22	miRNA	NA	chr7	32733041	32733062	22	+	UGUCUUACUCCCUCAGGCACAU	4.09414
hsa-mir-550a-2_hsa-miR-550a-5p	MIMAT0004800_1	MIMAT0004800	hsa-miR-550a-5p	MI0003601	hsa-mir-550a-2	miRBase_v22	miRNA	NA	chr7	32733002	32733024	23	+	AGUGCCUGAGGGAGUAAGAGCCC	4.71215
hsa-mir-550a-3_hsa-miR-550a-3-5p	MIMAT0020925	MIMAT0020925	hsa-miR-550a-3-5p	MI0003762	hsa-mir-550a-3	miRBase_v22	miRNA	NA	chr7	29680789	29680808	20	-	AGUGCCUGAGGGAGUAAGAG	4.71215
hsa-mir-550a-3_hsa-miR-550a-3p	MIMAT0003257	MIMAT0003257	hsa-miR-550a-3p	MI0003762	hsa-mir-550a-3	miRBase_v22	miRNA	NA	chr7	29680748	29680769	22	-	UGUCUUACUCCCUCAGGCACAU	4.09414
hsa-mir-550b-1_hsa-miR-550b-2-5p	MIMAT0022737	MIMAT0022737	hsa-miR-550b-2-5p	MI0016686	hsa-mir-550b-1	miRBase_v22	miRNA	NA	chr7	30289854	30289875	22	-	AUGUGCCUGAGGGAGUAAGACA	4.71215
hsa-mir-550b-2_hsa-miR-550b-2-5p	MIMAT0022737_1	MIMAT0022737	hsa-miR-550b-2-5p	MI0016687	hsa-mir-550b-2	miRBase_v22	miRNA	NA	chr7	32733041	32733062	22	-	AUGUGCCUGAGGGAGUAAGACA	4.71215
hsa-mir-551a_hsa-miR-551a	MIMAT0003214	MIMAT0003214	hsa-miR-551a	MI0003556	hsa-mir-551a	miRBase_v22	miRNA	NA	chr1	3560710	3560730	21	-	GCGACCCACUCUUGGUUUCCA	2.62272
hsa-mir-551b_hsa-miR-551b-3p	MIMAT0003233	MIMAT0003233	hsa-miR-551b-3p	MI0003575	hsa-mir-551b	miRBase_v22	miRNA	NA	chr3	168551914	168551934	21	+	GCGACCCAUACUUGGUUUCAG	4.26563
hsa-mir-551b_hsa-miR-551b-5p	MIMAT0004794	MIMAT0004794	hsa-miR-551b-5p	MI0003575	hsa-mir-551b	miRBase_v22	miRNA	NA	chr3	168551875	168551896	22	+	GAAAUCAAGCGUGGGUGAGACC	2.55378
hsa-mir-556_hsa-miR-556-3p	MIMAT0004793	MIMAT0004793	hsa-miR-556-3p	MI0003562	hsa-mir-556	miRBase_v22	miRNA	NA	chr1	162342600	162342621	22	+	AUAUUACCAUUAGCUCAUCUUU	2.744
hsa-mir-556_hsa-miR-556-5p	MIMAT0003220	MIMAT0003220	hsa-miR-556-5p	MI0003562	hsa-mir-556	miRBase_v22	miRNA	NA	chr1	162342561	162342582	22	+	GAUGAGCUCAUUGUAAUAUGAG	2.61475
hsa-mir-5579_hsa-miR-5579-3p	MIMAT0022270	MIMAT0022270	hsa-miR-5579-3p	MI0019133	hsa-mir-5579	miRBase_v22	miRNA	NA	chr11	79422169	79422190	22	-	UUAGCUUAAGGAGUACCAGAUC	2.52962
hsa-mir-561_hsa-miR-561-5p	MIMAT0022706	MIMAT0022706	hsa-miR-561-5p	MI0003567	hsa-mir-561	miRBase_v22	miRNA	NA	chr2	188297517	188297538	22	+	AUCAAGGAUCUUAAACUUUGCC	5.14479
hsa-mir-5680_hsa-miR-5680	MIMAT0022468	MIMAT0022468	hsa-miR-5680	MI0019280	hsa-mir-5680	miRBase_v22	miRNA	NA	chr8	102125483	102125504	22	+	GAGAAAUGCUGGACUAAUCUGC	2.74459
hsa-mir-5683_hsa-miR-5683	MIMAT0022472	MIMAT0022472	hsa-miR-5683	MI0019284	hsa-mir-5683	miRBase_v22	miRNA	NA	chr6	6169343	6169366	24	+	UACAGAUGCAGAUUCUCUGACUUC	5.55771
hsa-mir-5688_hsa-miR-5688	MIMAT0022479	MIMAT0022479	hsa-miR-5688	MI0019292	hsa-mir-5688	miRBase_v22	miRNA	NA	chr3	85385761	85385782	22	+	UAACAAACACCUGUAAAACAGC	2.78218
hsa-mir-5699_hsa-miR-5699-3p	MIMAT0022492	MIMAT0022492	hsa-miR-5699-3p	MI0019306	hsa-mir-5699	miRBase_v22	miRNA	NA	chr10	641699	641720	22	-	UCCUGUCUUUCCUUGUUGGAGC	3.09899
hsa-mir-5699_hsa-miR-5699-5p	MIMAT0027103	MIMAT0027103	hsa-miR-5699-5p	MI0019306	hsa-mir-5699	miRBase_v22	miRNA	NA	chr10	641748	641769	22	-	UGCCCCAACAAGGAAGGACAAG	3.5579
hsa-mir-5701-1_hsa-miR-5701	MIMAT0022494	MIMAT0022494	hsa-miR-5701	MI0019308	hsa-mir-5701-1	miRBase_v22	miRNA	NA	chr15	20940261	20940279	19	+	UUAUUGUCACGUUCUGAUU	2.84789
hsa-mir-5701-2_hsa-miR-5701	MIMAT0022494_1	MIMAT0022494	hsa-miR-5701	MI0019593	hsa-mir-5701-2	miRBase_v22	miRNA	NA	chr15	21513968	21513986	19	+	UUAUUGUCACGUUCUGAUU	2.84789
hsa-mir-5701-3_hsa-miR-5701	MIMAT0022494_2	MIMAT0022494	hsa-miR-5701	MI0031522	hsa-mir-5701-3	miRBase_v22	miRNA	NA	chr15	21951251	21951269	19	+	UUAUUGUCACGUUCUGAUU	2.84789
hsa-mir-574_hsa-miR-574-3p	MIMAT0003239	MIMAT0003239	hsa-miR-574-3p	MI0003581	hsa-mir-574	miRBase_v22	miRNA	NA	chr4	38868092	38868113	22	+	CACGCUCAUGCACACACCCACA	7.11858
hsa-mir-574_hsa-miR-574-5p	MIMAT0004795	MIMAT0004795	hsa-miR-574-5p	MI0003581	hsa-mir-574	miRBase_v22	miRNA	NA	chr4	38868056	38868078	23	+	UGAGUGUGUGUGUGUGAGUGUGU	4.72669
hsa-mir-576_hsa-miR-576-3p	MIMAT0004796	MIMAT0004796	hsa-miR-576-3p	MI0003583	hsa-mir-576	miRBase_v22	miRNA	NA	chr4	109488752	109488773	22	+	AAGAUGUGGAAAAAUUGGAAUC	3.4859
hsa-mir-576_hsa-miR-576-5p	MIMAT0003241	MIMAT0003241	hsa-miR-576-5p	MI0003583	hsa-mir-576	miRBase_v22	miRNA	NA	chr4	109488713	109488734	22	+	AUUCUAAUUUCUCCACGUCUUU	5.3062
hsa-mir-577_hsa-miR-577	MIMAT0003242	MIMAT0003242	hsa-miR-577	MI0003584	hsa-mir-577	miRBase_v22	miRNA	NA	chr4	114656774	114656794	21	+	UAGAUAAAAUAUUGGUACCUG	5.08695
hsa-mir-578_hsa-miR-578	MIMAT0003243	MIMAT0003243	hsa-miR-578	MI0003585	hsa-mir-578	miRBase_v22	miRNA	NA	chr4	165386302	165386322	21	+	CUUCUUGUGCUCUAGGAUUGU	2.58154
hsa-mir-580_hsa-miR-580-3p	MIMAT0003245	MIMAT0003245	hsa-miR-580-3p	MI0003587	hsa-mir-580	miRBase_v22	miRNA	NA	chr5	36147907	36147928	22	-	UUGAGAAUGAUGAAUCAUUAGG	2.45885
hsa-mir-582_hsa-miR-582-3p	MIMAT0004797	MIMAT0004797	hsa-miR-582-3p	MI0003589	hsa-mir-582	miRBase_v22	miRNA	NA	chr5	59703630	59703651	22	-	UAACUGGUUGAACAACUGAACC	7.2836
hsa-mir-582_hsa-miR-582-5p	MIMAT0003247	MIMAT0003247	hsa-miR-582-5p	MI0003589	hsa-mir-582	miRBase_v22	miRNA	NA	chr5	59703666	59703688	23	-	UUACAGUUGUUCAACCAGUUACU	6.45651
hsa-mir-584_hsa-miR-584-5p	MIMAT0003249	MIMAT0003249	hsa-miR-584-5p	MI0003591	hsa-mir-584	miRBase_v22	miRNA	NA	chr5	149062373	149062394	22	-	UUAUGGUUUGCCUGGGACUGAG	4.25147
hsa-mir-589_hsa-miR-589-3p	MIMAT0003256	MIMAT0003256	hsa-miR-589-3p	MI0003599	hsa-mir-589	miRBase_v22	miRNA	NA	chr7	5495834	5495857	24	-	UCAGAACAAAUGCCGGUUCCCAGA	3.31825
hsa-mir-589_hsa-miR-589-5p	MIMAT0004799	MIMAT0004799	hsa-miR-589-5p	MI0003599	hsa-mir-589	miRBase_v22	miRNA	NA	chr7	5495873	5495894	22	-	UGAGAACCACGUCUGCUCUGAG	6.32545
hsa-mir-590_hsa-miR-590-3p	MIMAT0004801	MIMAT0004801	hsa-miR-590-3p	MI0003602	hsa-mir-590	miRBase_v22	miRNA	NA	chr7	74191253	74191273	21	+	UAAUUUUAUGUAUAAGCUAGU	3.89565
hsa-mir-592_hsa-miR-592	MIMAT0003260	MIMAT0003260	hsa-miR-592	MI0003604	hsa-mir-592	miRBase_v22	miRNA	NA	chr7	127058148	127058169	22	-	UUGUGUCAAUAUGCGAUGAUGU	4.1808
hsa-mir-598_hsa-miR-598-3p	MIMAT0003266	MIMAT0003266	hsa-miR-598-3p	MI0003610	hsa-mir-598	miRBase_v22	miRNA	NA	chr8	11035221	11035242	22	-	UACGUCAUCGUUGUCAUCGUCA	7.61851
hsa-mir-618_hsa-miR-618	MIMAT0003287	MIMAT0003287	hsa-miR-618	MI0003632	hsa-mir-618	miRBase_v22	miRNA	NA	chr12	80935796	80935818	23	-	AAACUCUACUUGUCCUUCUGAGU	3.86441
hsa-mir-619_hsa-miR-619-5p	MIMAT0026622	MIMAT0026622	hsa-miR-619-5p	MI0003633	hsa-mir-619	miRBase_v22	miRNA	NA	chr12	108836962	108836983	22	-	GCUGGGAUUACAGGCAUGAGCC	2.37513
hsa-mir-625_hsa-miR-625-3p	MIMAT0004808	MIMAT0004808	hsa-miR-625-3p	MI0003639	hsa-mir-625	miRBase_v22	miRNA	NA	chr14	65471153	65471174	22	+	GACUAUAGAACUUUCCCCCUCA	5.83215
hsa-mir-625_hsa-miR-625-5p	MIMAT0003294	MIMAT0003294	hsa-miR-625-5p	MI0003639	hsa-mir-625	miRBase_v22	miRNA	NA	chr14	65471116	65471136	21	+	AGGGGGAAAGUUCUAUAGUCC	5.53962
hsa-mir-628_hsa-miR-628-3p	MIMAT0003297	MIMAT0003297	hsa-miR-628-3p	MI0003642	hsa-mir-628	miRBase_v22	miRNA	NA	chr15	55372954	55372974	21	-	UCUAGUAAGAGUGGCAGUCGA	4.66569
hsa-mir-628_hsa-miR-628-5p	MIMAT0004809	MIMAT0004809	hsa-miR-628-5p	MI0003642	hsa-mir-628	miRBase_v22	miRNA	NA	chr15	55372991	55373012	22	-	AUGCUGACAUAUUUACUAGAGG	6.71587
hsa-mir-629_hsa-miR-629-3p	MIMAT0003298	MIMAT0003298	hsa-miR-629-3p	MI0003643	hsa-mir-629	miRBase_v22	miRNA	NA	chr15	70079387	70079408	22	-	GUUCUCCCAACGUAAGCCCAGC	2.92344
hsa-mir-629_hsa-miR-629-5p	MIMAT0004810	MIMAT0004810	hsa-miR-629-5p	MI0003643	hsa-mir-629	miRBase_v22	miRNA	NA	chr15	70079427	70079447	21	-	UGGGUUUACGUUGGGAGAACU	5.61081
hsa-mir-641_hsa-miR-641	MIMAT0003311	MIMAT0003311	hsa-miR-641	MI0003656	hsa-mir-641	miRBase_v22	miRNA	NA	chr19	40282603	40282626	24	-	AAAGACAUAGGAUAGAGUCACCUC	5.23053
hsa-mir-651_hsa-miR-651-5p	MIMAT0003321	MIMAT0003321	hsa-miR-651-5p	MI0003666	hsa-mir-651	miRBase_v22	miRNA	NA	chrX	8126980	8127001	22	+	UUUAGGAUAAGCUUGACUUUUG	2.86377
hsa-mir-6511a-1_hsa-miR-6511a-3p	MIMAT0025479	MIMAT0025479	hsa-miR-6511a-3p	MI0022223	hsa-mir-6511a-1	miRBase_v22	miRNA	NA	chr16	14925980	14926001	22	+	CCUCACCAUCCCUUCUGCCUGC	4.1977
hsa-mir-6511a-2_hsa-miR-6511a-3p	MIMAT0025479_1	MIMAT0025479	hsa-miR-6511a-3p	MI0023564	hsa-mir-6511a-2	miRBase_v22	miRNA	NA	chr16	16324631	16324652	22	+	CCUCACCAUCCCUUCUGCCUGC	4.1977
hsa-mir-6511a-3_hsa-miR-6511a-3p	MIMAT0025479_2	MIMAT0025479	hsa-miR-6511a-3p	MI0023565	hsa-mir-6511a-3	miRBase_v22	miRNA	NA	chr16	16368919	16368940	22	+	CCUCACCAUCCCUUCUGCCUGC	4.1977
hsa-mir-6511a-4_hsa-miR-6511a-3p	MIMAT0025479_3	MIMAT0025479	hsa-miR-6511a-3p	MI0023566	hsa-mir-6511a-4	miRBase_v22	miRNA	NA	chr16	18344015	18344036	22	-	CCUCACCAUCCCUUCUGCCUGC	4.1977
hsa-mir-6511b-1_hsa-miR-6511b-3p	MIMAT0025848	MIMAT0025848	hsa-miR-6511b-3p	MI0022552	hsa-mir-6511b-1	miRBase_v22	miRNA	NA	chr16	2106679	2106701	23	-	CCUCACCACCCCUUCUGCCUGCA	3.83647
hsa-mir-6511b-2_hsa-miR-6511b-3p	MIMAT0025848_1	MIMAT0025848	hsa-miR-6511b-3p	MI0023431	hsa-mir-6511b-2	miRBase_v22	miRNA	NA	chr16	15134076	15134098	23	-	CCUCACCACCCCUUCUGCCUGCA	3.83647
hsa-mir-652_hsa-miR-652-3p	MIMAT0003322	MIMAT0003322	hsa-miR-652-3p	MI0003667	hsa-mir-652	miRBase_v22	miRNA	NA	chrX	110055389	110055409	21	+	AAUGGCGCCACUAGGGUUGUG	6.54229
hsa-mir-652_hsa-miR-652-5p	MIMAT0022709	MIMAT0022709	hsa-miR-652-5p	MI0003667	hsa-mir-652	miRBase_v22	miRNA	NA	chrX	110055349	110055373	25	+	CAACCCUAGGAGAGGGUGCCAUUCA	3.0816
hsa-mir-654_hsa-miR-654-3p	MIMAT0004814	MIMAT0004814	hsa-miR-654-3p	MI0003676	hsa-mir-654	miRBase_v22	miRNA	NA	chr14	101040269	101040290	22	+	UAUGUCUGCUGACCAUCACCUU	7.99346
hsa-mir-654_hsa-miR-654-5p	MIMAT0003330	MIMAT0003330	hsa-miR-654-5p	MI0003676	hsa-mir-654	miRBase_v22	miRNA	NA	chr14	101040234	101040255	22	+	UGGUGGGCCGCAGAACAUGUGC	3.56763
hsa-mir-655_hsa-miR-655-3p	MIMAT0003331	MIMAT0003331	hsa-miR-655-3p	MI0003677	hsa-mir-655	miRBase_v22	miRNA	NA	chr14	101049610	101049631	22	+	AUAAUACAUGGUUAACCUCUUU	2.75017
hsa-mir-656_hsa-miR-656-3p	MIMAT0003332	MIMAT0003332	hsa-miR-656-3p	MI0003678	hsa-mir-656	miRBase_v22	miRNA	NA	chr14	101066766	101066786	21	+	AAUAUUAUACAGUCAACCUCU	3.21359
hsa-mir-659_hsa-miR-659-5p	MIMAT0022710	MIMAT0022710	hsa-miR-659-5p	MI0003683	hsa-mir-659	miRBase_v22	miRNA	NA	chr22	37847732	37847753	22	-	AGGACCUUCCCUGAACCAAGGA	2.89188
hsa-mir-660_hsa-miR-660-5p	MIMAT0003338	MIMAT0003338	hsa-miR-660-5p	MI0003684	hsa-mir-660	miRBase_v22	miRNA	NA	chrX	50013256	50013277	22	+	UACCCAUUGCAUAUCGGAGUUG	7.22343
hsa-mir-664a_hsa-miR-664a-3p	MIMAT0005949	MIMAT0005949	hsa-miR-664a-3p	MI0006442	hsa-mir-664a	miRBase_v22	miRNA	NA	chr1	220200549	220200571	23	-	UAUUCAUUUAUCCCCAGCCUACA	5.90711
hsa-mir-664a_hsa-miR-664a-5p	MIMAT0005948	MIMAT0005948	hsa-miR-664a-5p	MI0006442	hsa-mir-664a	miRBase_v22	miRNA	NA	chr1	220200586	220200609	24	-	ACUGGCUAGGGAAAAUGAUUGGAU	3.58547
hsa-mir-668_hsa-miR-668-3p	MIMAT0003881	MIMAT0003881	hsa-miR-668-3p	MI0003761	hsa-mir-668	miRBase_v22	miRNA	NA	chr14	101055300	101055322	23	+	UGUCACUCGGCUCGGCCCACUAC	3.53579
hsa-mir-670_hsa-miR-670-3p	MIMAT0026640	MIMAT0026640	hsa-miR-670-3p	MI0003933	hsa-mir-670	miRBase_v22	miRNA	NA	chr11	43559714	43559734	21	+	UUUCCUCAUAUUCAUUCAGGA	4.14362
hsa-mir-671_hsa-miR-671-3p	MIMAT0004819	MIMAT0004819	hsa-miR-671-3p	MI0003760	hsa-mir-671	miRBase_v22	miRNA	NA	chr7	151238488	151238508	21	+	UCCGGUUCUCAGGGCUCCACC	6.40999
hsa-mir-671_hsa-miR-671-5p	MIMAT0003880	MIMAT0003880	hsa-miR-671-5p	MI0003760	hsa-mir-671	miRBase_v22	miRNA	NA	chr7	151238449	151238471	23	+	AGGAAGCCCUGGAGGGGCUGGAG	3.88572
hsa-mir-6716_hsa-miR-6716-3p	MIMAT0025845	MIMAT0025845	hsa-miR-6716-3p	MI0022550	hsa-mir-6716	miRBase_v22	miRNA	NA	chr11	118644048	118644069	22	+	UCCGAACUCUCCAUUCCUCUGC	2.86404
hsa-mir-6724-1_hsa-miR-6724-5p	MIMAT0025856	MIMAT0025856	hsa-miR-6724-5p	MI0022559	hsa-mir-6724-1	miRBase_v22	miRNA	NA	chr21	8205325	8205347	23	+	CUGGGCCCGCGGCGGGCGUGGGG	2.70519
hsa-mir-6724-2_hsa-miR-6724-5p	MIMAT0025856_1	MIMAT0025856	hsa-miR-6724-5p	MI0031516	hsa-mir-6724-2	miRBase_v22	miRNA	NA	chr21	8249515	8249537	23	+	CUGGGCCCGCGGCGGGCGUGGGG	2.70519
hsa-mir-6724-3_hsa-miR-6724-5p	MIMAT0025856_2	MIMAT0025856	hsa-miR-6724-5p	MI0031517	hsa-mir-6724-3	miRBase_v22	miRNA	NA	chr21	8388372	8388394	23	+	CUGGGCCCGCGGCGGGCGUGGGG	2.70519
hsa-mir-6724-4_hsa-miR-6724-5p	MIMAT0025856_3	MIMAT0025856	hsa-miR-6724-5p	MI0031518	hsa-mir-6724-4	miRBase_v22	miRNA	NA	chr21	8432540	8432562	23	+	CUGGGCCCGCGGCGGGCGUGGGG	2.70519
hsa-mir-676_hsa-miR-676-3p	MIMAT0018204	MIMAT0018204	hsa-miR-676-3p	MI0016436	hsa-mir-676	miRBase_v22	miRNA	NA	chrX	70022899	70022919	21	+	CUGUCCUAAGGUUGUUGAGUU	2.88775
hsa-mir-6770-1_hsa-miR-6770-3p	MIMAT0027441	MIMAT0027441	hsa-miR-6770-3p	MI0022615	hsa-mir-6770-1	miRBase_v22	miRNA	NA	chr16	14930859	14930879	21	+	CUGGCGGCUGUGUCUUCACAG	2.45656
hsa-mir-6770-2_hsa-miR-6770-3p	MIMAT0027441_1	MIMAT0027441	hsa-miR-6770-3p	MI0026418	hsa-mir-6770-2	miRBase_v22	miRNA	NA	chr16	16329344	16329364	21	+	CUGGCGGCUGUGUCUUCACAG	2.45656
hsa-mir-6770-3_hsa-miR-6770-3p	MIMAT0027441_2	MIMAT0027441	hsa-miR-6770-3p	MI0026419	hsa-mir-6770-3	miRBase_v22	miRNA	NA	chr16	18379351	18379371	21	-	CUGGCGGCUGUGUCUUCACAG	2.45656
hsa-mir-6803_hsa-miR-6803-3p	MIMAT0027507	MIMAT0027507	hsa-miR-6803-3p	MI0022648	hsa-mir-6803	miRBase_v22	miRNA	NA	chr19	55245186	55245207	22	-	UCCCUCGCCUUCUCACCCUCAG	2.63607
hsa-mir-6842_hsa-miR-6842-3p	MIMAT0027587	MIMAT0027587	hsa-miR-6842-3p	MI0022688	hsa-mir-6842	miRBase_v22	miRNA	NA	chr8	27433413	27433434	22	+	UUGGCUGGUCUCUGCUCCGCAG	2.3816
hsa-mir-6852_hsa-miR-6852-5p	MIMAT0027604	MIMAT0027604	hsa-miR-6852-5p	MI0022698	hsa-mir-6852	miRBase_v22	miRNA	NA	chr9	35710716	35710736	21	-	CCCUGGGGUUCUGAGGACAUG	2.50734
hsa-mir-6866_hsa-miR-6866-5p	MIMAT0027632	MIMAT0027632	hsa-miR-6866-5p	MI0022713	hsa-mir-6866	miRBase_v22	miRNA	NA	chr17	40161938	40161960	23	+	UUAGAGGCUGGAAUAGAGAUUCU	2.79126
hsa-mir-6868_hsa-miR-6868-3p	MIMAT0027637	MIMAT0027637	hsa-miR-6868-3p	MI0022715	hsa-mir-6868	miRBase_v22	miRNA	NA	chr17	76098019	76098039	21	-	UUCCUUCUGUUGUCUGUGCAG	2.40875
hsa-mir-6882_hsa-miR-6882-5p	MIMAT0027664	MIMAT0027664	hsa-miR-6882-5p	MI0022729	hsa-mir-6882	miRBase_v22	miRNA	NA	chr15	74840681	74840702	22	-	UACAAGUCAGGAGCUGAAGCAG	2.52212
hsa-mir-7-1_hsa-miR-7-1-3p	MIMAT0004553	MIMAT0004553	hsa-miR-7-1-3p	MI0000263	hsa-mir-7-1	miRBase_v22	miRNA	NA	chr9	83969771	83969792	22	-	CAACAAAUCACAGUCUGCCAUA	6.48843
hsa-mir-7-1_hsa-miR-7-5p	MIMAT0000252_2	MIMAT0000252	hsa-miR-7-5p	MI0000263	hsa-mir-7-1	miRBase_v22	miRNA	NA	chr9	83969811	83969834	24	-	UGGAAGACUAGUGAUUUUGUUGUU	6.06037
hsa-mir-7-2_hsa-miR-7-5p	MIMAT0000252	MIMAT0000252	hsa-miR-7-5p	MI0000264	hsa-mir-7-2	miRBase_v22	miRNA	NA	chr15	88611856	88611879	24	+	UGGAAGACUAGUGAUUUUGUUGUU	6.06037
hsa-mir-7-3_hsa-miR-7-5p	MIMAT0000252_1	MIMAT0000252	hsa-miR-7-5p	MI0000265	hsa-mir-7-3	miRBase_v22	miRNA	NA	chr19	4770700	4770723	24	+	UGGAAGACUAGUGAUUUUGUUGUU	6.06037
hsa-mir-708_hsa-miR-708-3p	MIMAT0004927	MIMAT0004927	hsa-miR-708-3p	MI0005543	hsa-mir-708	miRBase_v22	miRNA	NA	chr11	79402032	79402053	22	-	CAACUAGACUGUGAGCUUCUAG	8.25009
hsa-mir-708_hsa-miR-708-5p	MIMAT0004926	MIMAT0004926	hsa-miR-708-5p	MI0005543	hsa-mir-708	miRBase_v22	miRNA	NA	chr11	79402077	79402099	23	-	AAGGAGCUUACAAUCUAGCUGGG	10.0027
hsa-mir-7114_hsa-miR-7114-3p	MIMAT0028126	MIMAT0028126	hsa-miR-7114-3p	MI0022965	hsa-mir-7114	miRBase_v22	miRNA	NA	chr9	137450026	137450046	21	-	UGACCCACCCCUCUCCACCAG	2.46914
hsa-mir-744_hsa-miR-744-3p	MIMAT0004946	MIMAT0004946	hsa-miR-744-3p	MI0005559	hsa-mir-744	miRBase_v22	miRNA	NA	chr17	12081966	12081987	22	+	CUGUUGCCACUAACCUCAACCU	4.27821
hsa-mir-744_hsa-miR-744-5p	MIMAT0004945	MIMAT0004945	hsa-miR-744-5p	MI0005559	hsa-mir-744	miRBase_v22	miRNA	NA	chr17	12081909	12081930	22	+	UGCGGGGCUAGGGCUAACAGCA	9.05255
hsa-mir-758_hsa-miR-758-3p	MIMAT0003879	MIMAT0003879	hsa-miR-758-3p	MI0003757	hsa-mir-758	miRBase_v22	miRNA	NA	chr14	101026071	101026092	22	+	UUUGUGACCUGGUCCACUAACC	4.40518
hsa-mir-760_hsa-miR-760	MIMAT0004957	MIMAT0004957	hsa-miR-760	MI0005567	hsa-mir-760	miRBase_v22	miRNA	NA	chr1	93846880	93846899	20	+	CGGCUCUGGGUCUGUGGGGA	3.5624
hsa-mir-766_hsa-miR-766-3p	MIMAT0003888	MIMAT0003888	hsa-miR-766-3p	MI0003836	hsa-mir-766	miRBase_v22	miRNA	NA	chrX	119646763	119646784	22	-	ACUCCAGCCCCACAGCCUCAGC	5.4555
hsa-mir-767_hsa-miR-767-3p	MIMAT0003883	MIMAT0003883	hsa-miR-767-3p	MI0003763	hsa-mir-767	miRBase_v22	miRNA	NA	chrX	152393447	152393469	23	-	UCUGCUCAUACCCCAUGGUUUCU	2.94359
hsa-mir-767_hsa-miR-767-5p	MIMAT0003882	MIMAT0003882	hsa-miR-767-5p	MI0003763	hsa-mir-767	miRBase_v22	miRNA	NA	chrX	152393481	152393503	23	-	UGCACCAUGGUUGUCUGAGCAUG	7.98028
hsa-mir-769_hsa-miR-769-3p	MIMAT0003887	MIMAT0003887	hsa-miR-769-3p	MI0003834	hsa-mir-769	miRBase_v22	miRNA	NA	chr19	46019000	46019022	23	+	CUGGGAUCUCCGGGGUCUUGGUU	3.44659
hsa-mir-769_hsa-miR-769-5p	MIMAT0003886	MIMAT0003886	hsa-miR-769-5p	MI0003834	hsa-mir-769	miRBase_v22	miRNA	NA	chr19	46018961	46018982	22	+	UGAGACCUCUGGGUUCUGAGCU	10.4815
hsa-mir-770_hsa-miR-770-5p	MIMAT0003948	MIMAT0003948	hsa-miR-770-5p	MI0005118	hsa-mir-770	miRBase_v22	miRNA	NA	chr14	100852409	100852431	23	+	UCCAGUACCACGUGUCAGGGCCA	2.78198
hsa-mir-7704_hsa-miR-7704	MIMAT0030019	MIMAT0030019	hsa-miR-7704	MI0025240	hsa-mir-7704	miRBase_v22	miRNA	NA	chr2	176188843	176188861	19	+	CGGGGUCGGCGGCGACGUG	2.25957
hsa-mir-7706_hsa-miR-7706	MIMAT0030021	MIMAT0030021	hsa-miR-7706	MI0025242	hsa-mir-7706	miRBase_v22	miRNA	NA	chr15	85380639	85380662	24	+	UGAAGCGCCUGUGCUCUGCCGAGA	6.29954
hsa-mir-7974_hsa-miR-7974	MIMAT0031177	MIMAT0031177	hsa-miR-7974	MI0025750	hsa-mir-7974	miRBase_v22	miRNA	NA	chr19	11495544	11495567	24	-	AGGCUGUGAUGCUCUCCUGAGCCC	2.70293
hsa-mir-873_hsa-miR-873-3p	MIMAT0022717	MIMAT0022717	hsa-miR-873-3p	MI0005564	hsa-mir-873	miRBase_v22	miRNA	NA	chr9	28888889	28888910	22	-	GGAGACUGAUGAGUUCCCGGGA	5.68856
hsa-mir-873_hsa-miR-873-5p	MIMAT0004953	MIMAT0004953	hsa-miR-873-5p	MI0005564	hsa-mir-873	miRBase_v22	miRNA	NA	chr9	28888925	28888945	21	-	GCAGGAACUUGUGAGUCUCCU	5.49864
hsa-mir-874_hsa-miR-874-3p	MIMAT0004911	MIMAT0004911	hsa-miR-874-3p	MI0005532	hsa-mir-874	miRBase_v22	miRNA	NA	chr5	137647582	137647603	22	-	CUGCCCUGGCCCGAGGGACCGA	7.29815
hsa-mir-874_hsa-miR-874-5p	MIMAT0026718	MIMAT0026718	hsa-miR-874-5p	MI0005532	hsa-mir-874	miRBase_v22	miRNA	NA	chr5	137647618	137647640	23	-	CGGCCCCACGCACCAGGGUAAGA	4.85955
hsa-mir-876_hsa-miR-876-3p	MIMAT0004925	MIMAT0004925	hsa-miR-876-3p	MI0005542	hsa-mir-876	miRBase_v22	miRNA	NA	chr9	28863636	28863657	22	-	UGGUGGUUUACAAAGUAAUUCA	2.73341
hsa-mir-877_hsa-miR-877-5p	MIMAT0004949	MIMAT0004949	hsa-miR-877-5p	MI0005561	hsa-mir-877	miRBase_v22	miRNA	NA	chr6	30584332	30584351	20	+	GUAGAGGAGAUGGCGCAGGG	4.65225
hsa-mir-885_hsa-miR-885-3p	MIMAT0004948	MIMAT0004948	hsa-miR-885-3p	MI0005560	hsa-mir-885	miRBase_v22	miRNA	NA	chr3	10394499	10394520	22	-	AGGCAGCGGGGUGUAGUGGAUA	3.20387
hsa-mir-885_hsa-miR-885-5p	MIMAT0004947	MIMAT0004947	hsa-miR-885-5p	MI0005560	hsa-mir-885	miRBase_v22	miRNA	NA	chr3	10394531	10394552	22	-	UCCAUUACACUACCCUGCCUCU	6.78621
hsa-mir-887_hsa-miR-887-3p	MIMAT0004951	MIMAT0004951	hsa-miR-887-3p	MI0005562	hsa-mir-887	miRBase_v22	miRNA	NA	chr5	15935229	15935250	22	+	GUGAACGGGCGCCAUCCCGAGG	7.1141
hsa-mir-887_hsa-miR-887-5p	MIMAT0026720	MIMAT0026720	hsa-miR-887-5p	MI0005562	hsa-mir-887	miRBase_v22	miRNA	NA	chr5	15935191	15935211	21	+	CUUGGGAGCCCUGUUAGACUC	3.85444
hsa-mir-888_hsa-miR-888-5p	MIMAT0004916	MIMAT0004916	hsa-miR-888-5p	MI0005537	hsa-mir-888	miRBase_v22	miRNA	NA	chrX	145994830	145994850	21	-	UACUCAAAAAGCUGUCAGUCA	2.75548
hsa-mir-889_hsa-miR-889-3p	MIMAT0004921	MIMAT0004921	hsa-miR-889-3p	MI0005540	hsa-mir-889	miRBase_v22	miRNA	NA	chr14	101047949	101047969	21	+	UUAAUAUCGGACAACCAUUGU	5.90055
hsa-mir-891a_hsa-miR-891a-5p	MIMAT0004902	MIMAT0004902	hsa-miR-891a-5p	MI0005524	hsa-mir-891a	miRBase_v22	miRNA	NA	chrX	146027841	146027862	22	-	UGCAACGAACCUGAGCCACUGA	5.85405
hsa-mir-892a_hsa-miR-892a	MIMAT0004907	MIMAT0004907	hsa-miR-892a	MI0005528	hsa-mir-892a	miRBase_v22	miRNA	NA	chrX	145996679	145996699	21	-	CACUGUGUCCUUUCUGCGUAG	2.57659
hsa-mir-9-1_hsa-miR-9-3p	MIMAT0000442	MIMAT0000442	hsa-miR-9-3p	MI0000466	hsa-mir-9-1	miRBase_v22	miRNA	NA	chr1	156420354	156420375	22	-	AUAAAGCUAGAUAACCGAAAGU	10.7469
hsa-mir-9-1_hsa-miR-9-5p	MIMAT0000441	MIMAT0000441	hsa-miR-9-5p	MI0000466	hsa-mir-9-1	miRBase_v22	miRNA	NA	chr1	156420392	156420414	23	-	UCUUUGGUUAUCUAGCUGUAUGA	17.1668
hsa-mir-9-2_hsa-miR-9-3p	MIMAT0000442_2	MIMAT0000442	hsa-miR-9-3p	MI0000467	hsa-mir-9-2	miRBase_v22	miRNA	NA	chr5	88666866	88666887	22	-	AUAAAGCUAGAUAACCGAAAGU	10.7469
hsa-mir-9-2_hsa-miR-9-5p	MIMAT0000441_2	MIMAT0000441	hsa-miR-9-5p	MI0000467	hsa-mir-9-2	miRBase_v22	miRNA	NA	chr5	88666902	88666924	23	-	UCUUUGGUUAUCUAGCUGUAUGA	17.1668
hsa-mir-9-3_hsa-miR-9-3p	MIMAT0000442_1	MIMAT0000442	hsa-miR-9-3p	MI0000468	hsa-mir-9-3	miRBase_v22	miRNA	NA	chr15	89368071	89368092	22	+	AUAAAGCUAGAUAACCGAAAGU	10.7469
hsa-mir-9-3_hsa-miR-9-5p	MIMAT0000441_1	MIMAT0000441	hsa-miR-9-5p	MI0000468	hsa-mir-9-3	miRBase_v22	miRNA	NA	chr15	89368032	89368054	23	+	UCUUUGGUUAUCUAGCUGUAUGA	17.1668
hsa-mir-92a-1_hsa-miR-92a-1-5p	MIMAT0004507	MIMAT0004507	hsa-miR-92a-1-5p	MI0000093	hsa-mir-92a-1	miRBase_v22	miRNA	NA	chr13	91351324	91351346	23	+	AGGUUGGGAUCGGUUGCAAUGCU	4.85994
hsa-mir-92a-1_hsa-miR-92a-3p	MIMAT0000092	MIMAT0000092	hsa-miR-92a-3p	MI0000093	hsa-mir-92a-1	miRBase_v22	miRNA	NA	chr13	91351361	91351382	22	+	UAUUGCACUUGUCCCGGCCUGU	17.0968
hsa-mir-92a-2_hsa-miR-92a-3p	MIMAT0000092_1	MIMAT0000092	hsa-miR-92a-3p	MI0000094	hsa-mir-92a-2	miRBase_v22	miRNA	NA	chrX	134169544	134169565	22	-	UAUUGCACUUGUCCCGGCCUGU	17.0968
hsa-mir-92b_hsa-miR-92b-3p	MIMAT0003218	MIMAT0003218	hsa-miR-92b-3p	MI0003560	hsa-mir-92b	miRBase_v22	miRNA	NA	chr1	155195237	155195258	22	+	UAUUGCACUCGUCCCGGCCUCC	15.2729
hsa-mir-92b_hsa-miR-92b-5p	MIMAT0004792	MIMAT0004792	hsa-miR-92b-5p	MI0003560	hsa-mir-92b	miRBase_v22	miRNA	NA	chr1	155195196	155195217	22	+	AGGGACGGGACGCGGUGCAGUG	4.63046
hsa-mir-93_hsa-miR-93-3p	MIMAT0004509	MIMAT0004509	hsa-miR-93-3p	MI0000095	hsa-mir-93	miRBase_v22	miRNA	NA	chr7	100093777	100093798	22	-	ACUGCUGAGCUAGCACUUCCCG	7.02814
hsa-mir-93_hsa-miR-93-5p	MIMAT0000093	MIMAT0000093	hsa-miR-93-5p	MI0000095	hsa-mir-93	miRBase_v22	miRNA	NA	chr7	100093815	100093837	23	-	CAAAGUGCUGUUCGUGCAGGUAG	12.2113
hsa-mir-935_hsa-miR-935	MIMAT0004978	MIMAT0004978	hsa-miR-935	MI0005757	hsa-mir-935	miRBase_v22	miRNA	NA	chr19	53982362	53982384	23	+	CCAGUUACCGCUUCCGCUACCGC	6.32363
hsa-mir-937_hsa-miR-937-3p	MIMAT0004980	MIMAT0004980	hsa-miR-937-3p	MI0005759	hsa-mir-937	miRBase_v22	miRNA	NA	chr8	143812971	143812992	22	-	AUCCGCGCUCUGACUCUCUGCC	2.66897
hsa-mir-940_hsa-miR-940	MIMAT0004983	MIMAT0004983	hsa-miR-940	MI0005762	hsa-mir-940	miRBase_v22	miRNA	NA	chr16	2271806	2271826	21	+	AAGGCAGGGCCCCCGCUCCCC	4.20798
hsa-mir-941-1_hsa-miR-941	MIMAT0004984	MIMAT0004984	hsa-miR-941	MI0005763	hsa-mir-941-1	miRBase_v22	miRNA	NA	chr20	63919495	63919517	23	+	CACCCGGCUGUGUGCACAUGUGC	8.71925
hsa-mir-941-2_hsa-miR-941	MIMAT0004984_1	MIMAT0004984	hsa-miR-941	MI0005764	hsa-mir-941-2	miRBase_v22	miRNA	NA	chr20	63919551	63919573	23	+	CACCCGGCUGUGUGCACAUGUGC	8.71925
hsa-mir-941-3_hsa-miR-941	MIMAT0004984_2	MIMAT0004984	hsa-miR-941	MI0005765	hsa-mir-941-3	miRBase_v22	miRNA	NA	chr20	63919607	63919629	23	+	CACCCGGCUGUGUGCACAUGUGC	8.71925
hsa-mir-941-4_hsa-miR-941	MIMAT0004984_3	MIMAT0004984	hsa-miR-941	MI0005766	hsa-mir-941-4	miRBase_v22	miRNA	NA	chr20	63919802	63919824	23	+	CACCCGGCUGUGUGCACAUGUGC	8.71925
hsa-mir-941-5_hsa-miR-941	MIMAT0004984_4	MIMAT0004984	hsa-miR-941	MI0031520	hsa-mir-941-5	miRBase_v22	miRNA	NA	chr20	63919914	63919936	23	+	CACCCGGCUGUGUGCACAUGUGC	8.71925
hsa-mir-942_hsa-miR-942-5p	MIMAT0004985	MIMAT0004985	hsa-miR-942-5p	MI0005767	hsa-mir-942	miRBase_v22	miRNA	NA	chr1	117094655	117094676	22	+	UCUUCUCUGUUUUGGCCAUGUG	3.0059
hsa-mir-95_hsa-miR-95-3p	MIMAT0000094	MIMAT0000094	hsa-miR-95-3p	MI0000097	hsa-mir-95	miRBase_v22	miRNA	NA	chr4	8005312	8005333	22	-	UUCAACGGGUAUUUAUUGAGCA	6.2153
hsa-mir-95_hsa-miR-95-5p	MIMAT0026473	MIMAT0026473	hsa-miR-95-5p	MI0000097	hsa-mir-95	miRBase_v22	miRNA	NA	chr4	8005347	8005367	21	-	UCAAUAAAUGUCUGUUGAAUU	2.48446
hsa-mir-98_hsa-miR-98-5p	MIMAT0000096	MIMAT0000096	hsa-miR-98-5p	MI0000100	hsa-mir-98	miRBase_v22	miRNA	NA	chrX	53556299	53556320	22	-	UGAGGUAGUAAGUUGUAUUGUU	11.9587
hsa-mir-9903_hsa-miR-9903	MIMAT0039323	MIMAT0039323	hsa-miR-9903	MI0031831	hsa-mir-9903	miRBase_v22	miRNA	NA	chr8	98393667	98393688	22	-	UUAUCCUCCAGUAGACUAGGGA	2.294
hsa-mir-99a_hsa-miR-99a-3p	MIMAT0004511	MIMAT0004511	hsa-miR-99a-3p	MI0000101	hsa-mir-99a	miRBase_v22	miRNA	NA	chr21	16539138	16539159	22	+	CAAGCUCGCUUCUAUGGGUCUG	7.76013
hsa-mir-99a_hsa-miR-99a-5p	MIMAT0000097	MIMAT0000097	hsa-miR-99a-5p	MI0000101	hsa-mir-99a	miRBase_v22	miRNA	NA	chr21	16539101	16539122	22	+	AACCCGUAGAUCCGAUCUUGUG	11.153
hsa-mir-99b_hsa-miR-99b-3p	MIMAT0004678	MIMAT0004678	hsa-miR-99b-3p	MI0000746	hsa-mir-99b	miRBase_v22	miRNA	NA	chr19	51692656	51692677	22	+	CAAGCUCGUGUCUGUGGGUCCG	6.98321
hsa-mir-99b_hsa-miR-99b-5p	MIMAT0000689	MIMAT0000689	hsa-miR-99b-5p	MI0000746	hsa-mir-99b	miRBase_v22	miRNA	NA	chr19	51692618	51692639	22	+	CACCCGUAGAACCGACCUUGCG	13.236
hsa_can_1002_hsa_can_1002_mat	hsa_can_1002_mat	hsa_can_1002_mat	hsa_can_1002_mat	hsa_can_1002	hsa_can_1002	Friedlander2014	miRNA_putative_mature	1	chr7	25264818	25264841	24	+	GCCAUUGAUGAUCGUUCUUCUCUU	3.55653
hsa_can_1010_hsa_can_1010_mat	hsa_can_1010_mat	hsa_can_1010_mat	hsa_can_1010_mat	hsa_can_1010	hsa_can_1010	Friedlander2014	miRNA_putative_mature	3	chr7	56055365	56055384	20	+	UUGCACAGUGAACACCCAAG	3.048
hsa_can_103_hsa_can_103_mat	hsa_can_103_mat	hsa_can_103_mat	hsa_can_103_mat	hsa_can_103	hsa_can_103	Friedlander2014	miRNA_putative_mature	3	chr1	204996365	204996386	22	+	UUAGCUCCCUCUUCCCAUGUUC	4.29814
hsa_can_1114_hsa_can_1114_mat	hsa_can_1114_mat	hsa_can_1114_mat	hsa_can_1114_mat	hsa_can_1114	hsa_can_1114	Friedlander2014	miRNA_putative_mature	1	chr7	152267541	152267562	22	-	UCAAAAACUGCAGUUACUUUUG	4.48963
hsa_can_1135_hsa_can_1135_mat	hsa_can_1135_mat	hsa_can_1135_mat	hsa_can_1135_mat	hsa_can_1135	hsa_can_1135	Friedlander2014	miRNA_putative_mature	3	chr8	31070125	31070146	22	+	CAAAAAUAAUUGUGGUUUUGGU	3.57424
hsa_can_1155_hsa_can_1155_mat	hsa_can_1155_mat	hsa_can_1155_mat	hsa_can_1155_mat	hsa_can_1155	hsa_can_1155	Friedlander2014	miRNA_putative_mature	3	chr8	97358309	97358330	22	+	AAAUUUCUCUGAACGUGUAGAG	3.57831
hsa_can_1240_hsa_can_1240_mat	hsa_can_1240_mat	hsa_can_1240_mat	hsa_can_1240_mat	hsa_can_1240	hsa_can_1240	Friedlander2014	miRNA_putative_mature	2	chr9	88374309	88374332	24	+	AAAGAAGUUUCUCUGAACGUGUAG	6.71769
hsa_can_1252_hsa_can_1252_mat	hsa_can_1252_mat	hsa_can_1252_mat	hsa_can_1252_mat	hsa_can_1252	hsa_can_1252	Friedlander2014	miRNA_putative_mature	3	chr9	114909496	114909517	22	+	AAAAGUAAUUGUGGUUUUGGCA	3.01235
hsa_can_1288_hsa_can_1288_mat	hsa_can_1288_mat	hsa_can_1288_mat	hsa_can_1288_mat	hsa_can_1288	hsa_can_1288	Friedlander2014	miRNA_putative_mature	1	chr9	34390023	34390051	29	-	GGCUGGUCCAAGGUAGUGAGUUAUCUCAA	7.68006
hsa_can_1341_hsa_can_1341_mat	hsa_can_1341_mat	hsa_can_1341_mat	hsa_can_1341_mat	hsa_can_1341	hsa_can_1341	Friedlander2014	miRNA_putative_mature	3	chr10	1049290	1049312	23	+	UCAGACGUCUCGAGGCUCGCGUU	2.95119
hsa_can_1377_hsa_can_1377_mat	hsa_can_1377_mat	hsa_can_1377_mat	hsa_can_1377_mat	hsa_can_1377	hsa_can_1377	Friedlander2014	miRNA_putative_mature	1	chr10	103602413	103602434	22	+	UGCUUGGACGCGCCUCUCGAUC	3.00415
hsa_can_139_hsa_can_139_mat	hsa_can_139_mat	hsa_can_139_mat	hsa_can_139_mat	hsa_can_139	hsa_can_139	Friedlander2014	miRNA_putative_mature	2	chr1	28579764	28579786	23	-	AUGUGGGCUAGUUUCAGACAGGU	3.23938
hsa_can_1444_hsa_can_1444_mat	hsa_can_1444_mat	hsa_can_1444_mat	hsa_can_1444_mat	hsa_can_1444	hsa_can_1444	Friedlander2014	miRNA_putative_mature	3	chr11	8684227	8684249	23	+	AUCGAGGCUAGAGUCACGCUUGG	5.15953
hsa_can_1449_hsa_can_1449_mat	hsa_can_1449_mat	hsa_can_1449_mat	hsa_can_1449_mat	hsa_can_1449	hsa_can_1449	Friedlander2014	miRNA_putative_mature	1	chr11	16745174	16745195	22	+	AAGUUUCUCUGAAUGUGUAGAA	3.24726
hsa_can_1472_hsa_can_1472_mat	hsa_can_1472_mat	hsa_can_1472_mat	hsa_can_1472_mat	hsa_can_1472	hsa_can_1472	Friedlander2014	miRNA_putative_mature	2	chr11	68842417	68842440	24	+	CAACGUAGCGAGACCCCGUCUCUA	2.88175
hsa_can_1492_hsa_can_1492_mat	hsa_can_1492_mat	hsa_can_1492_mat	hsa_can_1492_mat	hsa_can_1492	hsa_can_1492	Friedlander2014	miRNA_putative_mature	2	chr11	112227036	112227060	25	+	UCCCUGGUGGUCUAGUGGCUAGGAG	5.97299
hsa_can_1502_hsa_can_1502_mat	hsa_can_1502_mat	hsa_can_1502_mat	hsa_can_1502_mat	hsa_can_1502	hsa_can_1502	Friedlander2014	miRNA_putative_mature	1	chr11	131695951	131695971	21	+	GCCGCUCAAAGGACAGGGCUG	3.02754
hsa_can_1560_hsa_can_1560_mat	hsa_can_1560_mat	hsa_can_1560_mat	hsa_can_1560_mat	hsa_can_1560	hsa_can_1560	Friedlander2014	miRNA_putative_mature	1	chr11	133361599	133361620	22	-	AGGUGCCCCGGAGUAGCUGCAG	2.93765
hsa_can_1563_hsa_can_1563_mat	hsa_can_1563_mat	hsa_can_1563_mat	hsa_can_1563_mat	hsa_can_1563	hsa_can_1563	Friedlander2014	miRNA_putative_mature	3	chr12	8366721	8366742	22	+	AAAAGUAAUUGUGGAUUUUGCU	4.51956
hsa_can_1579_hsa_can_1579_mat	hsa_can_1579_mat	hsa_can_1579_mat	hsa_can_1579_mat	hsa_can_1579	hsa_can_1579	Friedlander2014	miRNA_putative_mature	3	chr12	53216850	53216868	19	+	GCGCGCGCGCGCGUGUGGU	2.50084
hsa_can_1598_hsa_can_1598_mat	hsa_can_1598_mat	hsa_can_1598_mat	hsa_can_1598_mat	hsa_can_1598	hsa_can_1598	Friedlander2014	miRNA_putative_mature	1	chr12	95447630	95447648	19	+	UCCUCACACGGGGCACCAA	2.94692
hsa_can_1638_hsa_can_1638_mat	hsa_can_1638_mat	hsa_can_1638_mat	hsa_can_1638_mat	hsa_can_1638	hsa_can_1638	Friedlander2014	miRNA_putative_mature	3	chr12	48656759	48656782	24	-	UAGGCCCUGAAUCAAGACCAAUGG	4.2627
hsa_can_1727_hsa_can_1727_mat	hsa_can_1727_mat	hsa_can_1727_mat	hsa_can_1727_mat	hsa_can_1727	hsa_can_1727	Friedlander2014	miRNA_putative_mature	1	chr13	45337585	45337609	25	-	CUGCAUCCACUGAUAGACCUUGAAC	5.704
hsa_can_1749_hsa_can_1749_mat	hsa_can_1749_mat	hsa_can_1749_mat	hsa_can_1749_mat	hsa_can_1749	hsa_can_1749	Friedlander2014	miRNA_putative_mature	2	chr14	30821680	30821697	18	+	CAAGGUACUCUGUGGAUA	2.79997
hsa_can_1786_hsa_can_1786_mat	hsa_can_1786_mat	hsa_can_1786_mat	hsa_can_1786_mat	hsa_can_1786	hsa_can_1786	Friedlander2014	miRNA_putative_mature	2	chr14	33996611	33996635	25	-	UGAGUGUGUGUGUGUGAGUGUGUAU	4.35092
hsa_can_1789_hsa_can_1789_mat	hsa_can_1789_mat	hsa_can_1789_mat	hsa_can_1789_mat	hsa_can_1789	hsa_can_1789	Friedlander2014	miRNA_putative_mature	1	chr14	44394191	44394212	22	-	UCAAAAACUGCAGUUACUUUUG	4.48037
hsa_can_1846_hsa_can_1846_mat	hsa_can_1846_mat	hsa_can_1846_mat	hsa_can_1846_mat	hsa_can_1846	hsa_can_1846	Friedlander2014	miRNA_putative_mature	4	chr15	82756009	82756029	21	+	AAGGUAGAUAGAACAGGUCUU	7.0024
hsa_can_1856_hsa_can_1856_mat	hsa_can_1856_mat	hsa_can_1856_mat	hsa_can_1856_mat	hsa_can_1856	hsa_can_1856	Friedlander2014	miRNA_putative_mature	2	chr15	95745830	95745848	19	+	UCAAGUGUAGUAUCUGUUU	5.12701
hsa_can_1883_hsa_can_1883_mat	hsa_can_1883_mat	hsa_can_1883_mat	hsa_can_1883_mat	hsa_can_1883	hsa_can_1883	Friedlander2014	miRNA_putative_mature	3	chr15	66347322	66347344	23	-	UUGUGACUGUUCCUGGUAUUGAU	5.88551
hsa_can_1926_hsa_can_1926_mat	hsa_can_1926_mat	hsa_can_1926_mat	hsa_can_1926_mat	hsa_can_1926	hsa_can_1926	Friedlander2014	miRNA_putative_mature	3	chr16	34163095	34163112	18	+	GCCUGUCUGAGCGUCGCU	11.6104
hsa_can_1999_hsa_can_1999_mat	hsa_can_1999_mat	hsa_can_1999_mat	hsa_can_1999_mat	hsa_can_1999	hsa_can_1999	Friedlander2014	miRNA_putative_mature	2	chr17	19061959	19061984	26	+	UUUCUCUGAACGUGUAGAGCACCGAA	9.05179
hsa_can_2000_hsa_can_2000_mat	hsa_can_2000_mat	hsa_can_2000_mat	hsa_can_2000_mat	hsa_can_2000	hsa_can_2000	Friedlander2014	miRNA_putative_mature	2	chr17	19188063	19188088	26	+	UUUCUCUGAACGUGUAGAGCACCGAA	9.1354
hsa_can_2069_hsa_can_2069_mat	hsa_can_2069_mat	hsa_can_2069_mat	hsa_can_2069_mat	hsa_can_2069	hsa_can_2069	Friedlander2014	miRNA_putative_mature	3	chr17	19064064	19064085	22	-	UCUGAACGUGUAGAGCACCGAA	9.04695
hsa_can_2071_hsa_can_2071_mat	hsa_can_2071_mat	hsa_can_2071_mat	hsa_can_2071_mat	hsa_can_2071	hsa_can_2071	Friedlander2014	miRNA_putative_mature	3	chr17	19190173	19190194	22	-	UCUGAACGUGUAGAGCACCGAA	9.12757
hsa_can_2101_hsa_can_2101_mat	hsa_can_2101_mat	hsa_can_2101_mat	hsa_can_2101_mat	hsa_can_2101	hsa_can_2101	Friedlander2014	miRNA_putative_mature	2	chr17	67825960	67825977	18	-	GGGGGGCCGGCGGCGGCG	2.82126
hsa_can_2103_hsa_can_2103_mat	hsa_can_2103_mat	hsa_can_2103_mat	hsa_can_2103_mat	hsa_can_2103	hsa_can_2103	Friedlander2014	miRNA_putative_mature	2	chr17	67949629	67949653	25	-	UAUAUAUAUAUAUGUACGUAUGUGU	2.89983
hsa_can_2135_hsa_can_2135_mat	hsa_can_2135_mat	hsa_can_2135_mat	hsa_can_2135_mat	hsa_can_2135	hsa_can_2135	Friedlander2014	miRNA_putative_mature	2	chr18	56928272	56928299	28	+	UGGGUAACAUAGCGAGACCCCGUCUCUA	3.87264
hsa_can_2146_hsa_can_2146_mat	hsa_can_2146_mat	hsa_can_2146_mat	hsa_can_2146_mat	hsa_can_2146	hsa_can_2146	Friedlander2014	miRNA_putative_mature	2	chr18	1810650	1810671	22	-	AAAAGUAAUUGCGGAUUUUGCU	2.99445
hsa_can_2196_hsa_can_2196_mat	hsa_can_2196_mat	hsa_can_2196_mat	hsa_can_2196_mat	hsa_can_2196	hsa_can_2196	Friedlander2014	miRNA_putative_mature	4	chr19	57439111	57439132	22	+	UUAGUGGCUCCCUCUGCCUGCA	3.35865
hsa_can_2212_hsa_can_2212_mat	hsa_can_2212_mat	hsa_can_2212_mat	hsa_can_2212_mat	hsa_can_2212	hsa_can_2212	Friedlander2014	miRNA_putative_mature	3	chr19	19183915	19183937	23	-	UCUGGGCAACAAAGUGAGACUUU	3.34539
hsa_can_2213_hsa_can_2213_mat	hsa_can_2213_mat	hsa_can_2213_mat	hsa_can_2213_mat	hsa_can_2213	hsa_can_2213	Friedlander2014	miRNA_putative_mature	2	chr19	19626756	19626777	22	-	CACUGCCUCUGUGCCCUGGACC	3.50403
hsa_can_2229_hsa_can_2229_mat	hsa_can_2229_mat	hsa_can_2229_mat	hsa_can_2229_mat	hsa_can_2229	hsa_can_2229	Friedlander2014	miRNA_putative_mature	2	chr19	45497910	45497937	28	-	UGGGAAACAUAGCGAGACCCCGUCUCUA	3.2433
hsa_can_2298_hsa_can_2298_mat	hsa_can_2298_mat	hsa_can_2298_mat	hsa_can_2298_mat	hsa_can_2298	hsa_can_2298	Friedlander2014	miRNA_putative_mature	2	chr21	10460491	10460512	22	+	UCAAAAACUGCAGUUACUUUUG	4.80313
hsa_can_2308_hsa_can_2308_mat	hsa_can_2308_mat	hsa_can_2308_mat	hsa_can_2308_mat	hsa_can_2308	hsa_can_2308	Friedlander2014	miRNA_putative_mature	2	chr21	38656429	38656446	18	-	AGCUGGUGUUGUGAAUCU	2.99601
hsa_can_2349_hsa_can_2349_mat	hsa_can_2349_mat	hsa_can_2349_mat	hsa_can_2349_mat	hsa_can_2349	hsa_can_2349	Friedlander2014	miRNA_putative_mature	3	chr22	32348137	32348157	21	-	UCCCUGUCCUCCAGGAGCUCA	4.06606
hsa_can_238_hsa_can_238_mat	hsa_can_238_mat	hsa_can_238_mat	hsa_can_238_mat	hsa_can_238	hsa_can_238	Friedlander2014	miRNA_putative_mature	2	chr1	234610243	234610260	18	-	CGCGCGCGCGGGAGGGCG	2.48535
hsa_can_2403_hsa_can_2403_mat	hsa_can_2403_mat	hsa_can_2403_mat	hsa_can_2403_mat	hsa_can_2403	hsa_can_2403	Friedlander2014	miRNA_putative_mature	4	chrX	101145671	101145692	22	+	UAGCAAAAACUGCAGUUACUUU	4.79623
hsa_can_2413_hsa_can_2413_mat	hsa_can_2413_mat	hsa_can_2413_mat	hsa_can_2413_mat	hsa_can_2413	hsa_can_2413	Friedlander2014	miRNA_putative_mature	2	chrX	134895770	134895791	22	+	AAAAGUAAUUGCGGAUUUUGCA	3.00146
hsa_can_2431_hsa_can_2431_mat	hsa_can_2431_mat	hsa_can_2431_mat	hsa_can_2431_mat	hsa_can_2431	hsa_can_2431	Friedlander2014	miRNA_putative_mature	1	chrX	53141857	53141875	19	-	UUGAGUUGGAAGCGGUUUG	2.62744
hsa_can_2435_hsa_can_2435_mat	hsa_can_2435_mat	hsa_can_2435_mat	hsa_can_2435_mat	hsa_can_2435	hsa_can_2435	Friedlander2014	miRNA_putative_mature	1	chrX	74844540	74844560	21	-	UGAGGCUCGCCAGGGGAGUUG	3.38772
hsa_can_262_hsa_can_262_mat	hsa_can_262_mat	hsa_can_262_mat	hsa_can_262_mat	hsa_can_262	hsa_can_262	Friedlander2014	miRNA_putative_mature	2	chr2	33516745	33516763	19	+	UCUUUGGUUAUCCAGCUGU	3.84763
hsa_can_279_hsa_can_279_mat	hsa_can_279_mat	hsa_can_279_mat	hsa_can_279_mat	hsa_can_279	hsa_can_279	Friedlander2014	miRNA_putative_mature	4	chr2	62747753	62747774	22	+	UAGCAAAAACUGCAGUUACUUU	4.79449
hsa_can_358_hsa_can_358_mat	hsa_can_358_mat	hsa_can_358_mat	hsa_can_358_mat	hsa_can_358	hsa_can_358	Friedlander2014	miRNA_putative_mature	1	chr2	20401700	20401724	25	-	GCCUACGGCCAUACCACCCUGAACG	7.83675
hsa_can_410_hsa_can_410_mat	hsa_can_410_mat	hsa_can_410_mat	hsa_can_410_mat	hsa_can_410	hsa_can_410	Friedlander2014	miRNA_putative_mature	4	chr2	136645156	136645177	22	-	AAAAGUAAUUGCGGAUUUUGUC	3.01041
hsa_can_477_hsa_can_477_mat	hsa_can_477_mat	hsa_can_477_mat	hsa_can_477_mat	hsa_can_477	hsa_can_477	Friedlander2014	miRNA_putative_mature	3	chr3	83597854	83597877	24	+	CAAAAACUGCAGUUACUUUUGCAA	4.78869
hsa_can_480_hsa_can_480_mat	hsa_can_480_mat	hsa_can_480_mat	hsa_can_480_mat	hsa_can_480	hsa_can_480	Friedlander2014	miRNA_putative_mature	1	chr3	90030325	90030346	22	+	AAGUUUCUCUGAAAGUGUAGAG	2.8267
hsa_can_51_hsa_can_51_mat	hsa_can_51_mat	hsa_can_51_mat	hsa_can_51_mat	hsa_can_51	hsa_can_51	Friedlander2014	miRNA_putative_mature	2	chr1	96902720	96902739	20	+	AAAAGUAAUUGUGGAUUUUU	4.3365
hsa_can_516_hsa_can_516_mat	hsa_can_516_mat	hsa_can_516_mat	hsa_can_516_mat	hsa_can_516	hsa_can_516	Friedlander2014	miRNA_putative_mature	3	chr3	186787299	186787320	22	+	AAAGCAGGAUUCAGACUACAAU	6.72593
hsa_can_532_hsa_can_532_mat	hsa_can_532_mat	hsa_can_532_mat	hsa_can_532_mat	hsa_can_532	hsa_can_532	Friedlander2014	miRNA_putative_mature	1	chr3	32694174	32694196	23	-	AAGUUUCUCUGAAAGUGUAGAGU	3.03457
hsa_can_575_hsa_can_575_mat	hsa_can_575_mat	hsa_can_575_mat	hsa_can_575_mat	hsa_can_575	hsa_can_575	Friedlander2014	miRNA_putative_mature	4	chr3	129397210	129397233	24	-	AUUGGAAGACACUCUGCGACAGUG	8.60345
hsa_can_576_hsa_can_576_mat	hsa_can_576_mat	hsa_can_576_mat	hsa_can_576_mat	hsa_can_576	hsa_can_576	Friedlander2014	miRNA_putative_mature	1	chr3	131479216	131479233	18	-	GGGCAUACUCGUAGACCU	3.64376
hsa_can_635_hsa_can_635_mat	hsa_can_635_mat	hsa_can_635_mat	hsa_can_635_mat	hsa_can_635	hsa_can_635	Friedlander2014	miRNA_putative_mature	3	chr4	113106831	113106852	22	+	AUUCCUGUAACUGGGCCAGUUU	3.1831
hsa_can_655_hsa_can_655_mat	hsa_can_655_mat	hsa_can_655_mat	hsa_can_655_mat	hsa_can_655	hsa_can_655	Friedlander2014	miRNA_putative_mature	1	chr4	161059369	161059386	18	+	GUAUUCUCUGUGGCUGUU	3.54767
hsa_can_679_hsa_can_679_mat	hsa_can_679_mat	hsa_can_679_mat	hsa_can_679_mat	hsa_can_679	hsa_can_679	Friedlander2014	miRNA_putative_mature	3	chr4	26968234	26968256	23	-	UGAGUGUGUGUGUGUGAGUGUGC	3.69016
hsa_can_691_hsa_can_691_mat	hsa_can_691_mat	hsa_can_691_mat	hsa_can_691_mat	hsa_can_691	hsa_can_691	Friedlander2014	miRNA_putative_mature	1	chr4	77048530	77048551	22	-	ACCCUGGUGACCUGUGACAAAG	2.6988
hsa_can_716_hsa_can_716_mat	hsa_can_716_mat	hsa_can_716_mat	hsa_can_716_mat	hsa_can_716	hsa_can_716	Friedlander2014	miRNA_putative_mature	1	chr4	159507393	159507414	22	-	AAGUUUCUCUGAAAGUGUAGAG	3.35855
hsa_can_719_hsa_can_719_mat	hsa_can_719_mat	hsa_can_719_mat	hsa_can_719_mat	hsa_can_719	hsa_can_719	Friedlander2014	miRNA_putative_mature	1	chr4	165400703	165400731	29	-	CUCCCACUGCUUCACUUGACUAGCCUUUA	9.64102
hsa_can_74_hsa_can_74_mat	hsa_can_74_mat	hsa_can_74_mat	hsa_can_74_mat	hsa_can_74	hsa_can_74	Friedlander2014	miRNA_putative_mature	1	chr1	154259841	154259862	22	+	AAAUUGCACAACUCUCACAUUC	3.09316
hsa_can_788_hsa_can_788_mat	hsa_can_788_mat	hsa_can_788_mat	hsa_can_788_mat	hsa_can_788	hsa_can_788	Friedlander2014	miRNA_putative_mature	1	chr5	134926741	134926760	20	+	UCGUGUGAAUGAGGGUUUUA	4.59199
hsa_can_792_hsa_can_792_mat	hsa_can_792_mat	hsa_can_792_mat	hsa_can_792_mat	hsa_can_792	hsa_can_792	Friedlander2014	miRNA_putative_mature	1	chr5	139278780	139278806	27	+	AUCCAGCGGUUGUCAGCUAUCCAGGCU	3.57617
hsa_can_840_hsa_can_840_mat	hsa_can_840_mat	hsa_can_840_mat	hsa_can_840_mat	hsa_can_840	hsa_can_840	Friedlander2014	miRNA_putative_mature	2	chr5	77080554	77080572	19	-	GUGGAGGACUGAGAAGGUG	6.52778
hsa_can_950_hsa_can_950_mat	hsa_can_950_mat	hsa_can_950_mat	hsa_can_950_mat	hsa_can_950	hsa_can_950	Friedlander2014	miRNA_putative_mature	2	chr6	10662048	10662065	18	-	AUCCCACCGCUGCCAAAA	8.0303
ID00400_ID00400_5p	ID00400_5p	ID00400_5p	ID00400_5p	ID00400	ID00400	Nowakowski2018	miRNA_putative_mature	NA	chr10	89592793	89592815	23	-	AGCUUCUUUACAGUGUUGCCUUG	3.50476
ID01025_ID01025_5p	ID01025_5p	ID01025_5p	ID01025_5p	ID01025	ID01025	Nowakowski2018	miRNA_putative_mature	NA	chr15	70079389	70079408	20	+	UGGGCUUACGUUGGGAGAAC	3.46021
ID01268_ID01268_3p	ID01268_3p	ID01268_3p	ID01268_3p	ID01268	ID01268	Nowakowski2018	miRNA_putative_mature	NA	chr17	17813898	17813920	23	+	CAAUGCAACAGCAAUGCACCGCG	3.74198
ID01678_ID01678_5p	ID01678_5p	ID01678_5p	ID01678_5p	ID01678	ID01678	Nowakowski2018	miRNA_putative_mature	NA	chr19	21440641	21440662	22	+	UCUGCUCCUGGCUGGCUCGCCA	6.5409
ID02379_ID02379_3p	ID02379_3p	ID02379_3p	ID02379_3p	ID02379	ID02379	Nowakowski2018	miRNA_putative_mature	NA	chr3	124093139	124093162	24	+	UCCCUCUCCCUCCUUGCUCCUACC	3.40076
ID02791_ID02791_5p	ID02791_5p	ID02791_5p	ID02791_5p	ID02791	ID02791	Nowakowski2018	miRNA_putative_mature	NA	chr6	21685799	21685821	23	+	CACUCACUUCCUGUUCUGUGGCC	3.45675
ID02931_ID02931_5p	ID02931_5p	ID02931_5p	ID02931_5p	ID02931	ID02931	Nowakowski2018	miRNA_putative_mature	NA	chr6	170290906	170290928	23	-	AGAUCCUCUGCGCGCACCCGCGG	3.64125
miRge_10_miRge_10_arm3	miRge_10_arm3	miRge_10_arm3	miRge_10_arm3	miRge_10	miRge_10	miRge	miRNA_putative_mature	0.999987	chr19	40282557	40282576	20	-	UGACUGUCCUAUGUCUUUCC	3.14375
miRge_101_miRge_101_arm5	miRge_101_arm5	miRge_101_arm5	miRge_101_arm5	miRge_101	miRge_101	miRge	miRNA_putative_mature	0.987968	chr17	31550146	31550170	25	+	GAGACCCGAGGUAGGGCUUUGGCUG	6.82338
miRge_111_miRge_111_arm3	miRge_111_arm3	miRge_111_arm3	miRge_111_arm3	miRge_111	miRge_111	miRge	miRNA_putative_mature	0.981297	chr15	25178833	25178856	24	+	AUUUUGGAAGAGGAUGCUGAGAUC	5.75861
miRge_129_miRge_129_arm3	miRge_129_arm3	miRge_129_arm3	miRge_129_arm3	miRge_129	miRge_129	miRge	miRNA_putative_mature	0.865705	chr19	5240138	5240160	23	-	CCUCCCCGGCGCUCUCUGACGCU	4.00766
miRge_17_miRge_17_arm5	miRge_17_arm5	miRge_17_arm5	miRge_17_arm5	miRge_17	miRge_17	miRge	miRNA_putative_mature	0.854726	chr5	141849784	141849805	22	+	UCUCUGUUUUCCGACCUCUCCG	3.30115
miRge_2_miRge_2_arm5	miRge_2_arm5	miRge_2_arm5	miRge_2_arm5	miRge_2	miRge_2	miRge	miRNA_putative_mature	0.999992	chr2	219294164	219294185	22	-	GUCAUUUUUGUGAUCUGCAGCU	4.70015
miRge_213_miRge_213_arm3	miRge_213_arm3	miRge_213_arm3	miRge_213_arm3	miRge_213	miRge_213	miRge	miRNA_putative_mature	0.97379	chr19	41263443	41263463	21	-	UGCACGCGACCAUAGAGCCUU	4.16004
miRge_227_miRge_227_arm5	miRge_227_arm5	miRge_227_arm5	miRge_227_arm5	miRge_227	miRge_227	miRge	miRNA_putative_mature	1	chr9	128580867	128580887	21	+	UCGGAGGCAUUGGGGCUGACC	3.18498
miRge_229_miRge_229_arm3	miRge_229_arm3	miRge_229_arm3	miRge_229_arm3	miRge_229	miRge_229	miRge	miRNA_putative_mature	0.999991	chr19	3201503	3201522	20	+	UGCCUCUCCCGUCCCUGUAG	2.93245
miRge_242_miRge_242_arm3	miRge_242_arm3	miRge_242_arm3	miRge_242_arm3	miRge_242	miRge_242	miRge	miRNA_putative_mature	0.999989	chr17	4717865	4717887	23	+	UCCUGCCCCUACUCUGAUCCCAG	3.85073
miRge_292_miRge_292_arm3	miRge_292_arm3	miRge_292_arm3	miRge_292_arm3	miRge_292	miRge_292	miRge	miRNA_putative_mature	0.99333	chr21	8435802	8435824	23	+	GCCCCGCGCGUGUGUCCCGGCCG	3.40743
miRge_306_miRge_306_arm3	miRge_306_arm3	miRge_306_arm3	miRge_306_arm3	miRge_306	miRge_306	miRge	miRNA_putative_mature	0.994879	chr22	23394398	23394419	22	-	UCAGACAGGGCUCCCCGCACCG	2.61127
miRge_309_miRge_309_arm3	miRge_309_arm3	miRge_309_arm3	miRge_309_arm3	miRge_309	miRge_309	miRge	miRNA_putative_mature	0.988782	chr22	20149005	20149026	22	+	UCAGACAGGGCUCCCCGCACCG	2.61127
miRge_332_miRge_332_arm3	miRge_332_arm3	miRge_332_arm3	miRge_332_arm3	miRge_332	miRge_332	miRge	miRNA_putative_mature	0.99446	chr19	4770738	4770759	22	+	CAACAAGUCACAGCCGGCCUCA	3.3668
miRge_335_miRge_335_arm3	miRge_335_arm3	miRge_335_arm3	miRge_335_arm3	miRge_335	miRge_335	miRge	miRNA_putative_mature	0.956835	chr17	74982258	74982280	23	-	UCGACCGACCUCGCGCGCUGCAC	3.10256
miRge_350_miRge_350_arm5	miRge_350_arm5	miRge_350_arm5	miRge_350_arm5	miRge_350	miRge_350	miRge	miRNA_putative_mature	0.81355	chr2	112299364	112299384	21	-	AAGAACCAAGAAUGGGCUGCC	4.20045
miRge_362_miRge_362_arm3	miRge_362_arm3	miRge_362_arm3	miRge_362_arm3	miRge_362	miRge_362	miRge	miRNA_putative_mature	0.991474	chr5	17155932	17155952	21	-	UCUGAAUAGGUCAAUUCCCCU	2.92608
miRge_402_miRge_402_arm3	miRge_402_arm3	miRge_402_arm3	miRge_402_arm3	miRge_402	miRge_402	miRge	miRNA_putative_mature	0.826088	chr12	124939629	124939646	18	-	GCCGGGUACUUUCGUAUU	11.3844
miRge_409_miRge_409_arm3	miRge_409_arm3	miRge_409_arm3	miRge_409_arm3	miRge_409	miRge_409	miRge	miRNA_putative_mature	0.965005	chr16	2189333	2189355	23	-	UGACUGCGCCCUUGGCCCCCAGU	3.29996
miRge_428_miRge_428_arm3	miRge_428_arm3	miRge_428_arm3	miRge_428_arm3	miRge_428	miRge_428	miRge	miRNA_putative_mature	0.978055	chr15	56365286	56365306	21	-	CUCGGCCUUUGCUCGCAGCAC	3.44139
miRge_438_miRge_438_arm5	miRge_438_arm5	miRge_438_arm5	miRge_438_arm5	miRge_438	miRge_438	miRge	miRNA_putative_mature	0.971065	chr3	159282702	159282721	20	-	UACUGAGUCCUUUGUUCUCU	3.19888
miRge_482_miRge_482_arm5	miRge_482_arm5	miRge_482_arm5	miRge_482_arm5	miRge_482	miRge_482	miRge	miRNA_putative_mature	0.995282	chr11	17276523	17276543	21	-	AGGAGGGACGUGGCGCUCUGA	3.42087
miRge_67_miRge_67_arm5	miRge_67_arm5	miRge_67_arm5	miRge_67_arm5	miRge_67	miRge_67	miRge	miRNA_putative_mature	0.995585	chr8	748328	748348	21	+	AGGCUCUGGUGCUUUCUGUCU	3.05991
miRge_7_miRge_7_arm5	miRge_7_arm5	miRge_7_arm5	miRge_7_arm5	miRge_7	miRge_7	miRge	miRNA_putative_mature	0.858134	chr17	39154468	39154489	22	-	UGUGCUCCGGAGUUACCUCGUU	7.9838
miRge_76_miRge_76_arm3	miRge_76_arm3	miRge_76_arm3	miRge_76_arm3	miRge_76	miRge_76	miRge	miRNA_putative_mature	0.864312	chr10	1056642	1056662	21	-	ACCCCUUCGGCUGCUGGGCCA	3.25228
chr1_1660_chr1_1660_mat	chr1_1660_mat	chr1_1660_mat	chr1_1660_mat	chr1_1660	chr1_1660	miRDeep2	miRNA_putative_mature	973.3	chr1	156420355	156420377	23	+	CUUUCGGUUAUCUAGCUUUAUGA	11.0215
chr1_1660_chr1_1660_star	chr1_1660_star	chr1_1660_star	chr1_1660_star	chr1_1660	chr1_1660	miRDeep2	miRNA_putative_star	973.3	chr1	156420394	156420414	21	+	AUACAGCUAGAUAACCAAAGA	17.1484
chr1_2319_chr1_2319_mat	chr1_2319_mat	chr1_2319_mat	chr1_2319_mat	chr1_2319	chr1_2319	miRDeep2	miRNA_putative_mature	1.3	chr1	242337261	242337279	19	+	UGAGGCAGUAGAUUGUAUU	4.80397
chr1_2996_chr1_2996_mat	chr1_2996_mat	chr1_2996_mat	chr1_2996_mat	chr1_2996	chr1_2996	miRDeep2	miRNA_putative_mature	2	chr1	39498223	39498240	18	-	AGCCCGGAGGAGCCCCCA	4.44321
chr1_4005_chr1_4005_mat	chr1_4005_mat	chr1_4005_mat	chr1_4005_mat	chr1_4005	chr1_4005	miRDeep2	miRNA_putative_mature	0.4	chr1	165119209	165119226	18	-	CUCAAACUGCUGACAGCA	3.38436
chr1_4546_chr1_4546_star	chr1_4546_star	chr1_4546_star	chr1_4546_star	chr1_4546	chr1_4546	miRDeep2	miRNA_putative_star	31.7	chr1	243346223	243346244	22	-	UAGUUCUUUGGUCUCACAGACA	3.76568
chr10_22419_chr10_22419_mat	chr10_22419_mat	chr10_22419_mat	chr10_22419_mat	chr10_22419	chr10_22419	miRDeep2	miRNA_putative_mature	1.5	chr10	8803761	8803782	22	+	CAAAAACUGCCGUUACUUUUGC	2.25544
chr10_22547_chr10_22547_mat	chr10_22547_mat	chr10_22547_mat	chr10_22547_mat	chr10_22547	chr10_22547	miRDeep2	miRNA_putative_mature	29.4	chr10	23718149	23718170	22	+	CCAAAACUGCAGUUACCUUUGC	4.49266
chr10_22639_chr10_22639_mat	chr10_22639_mat	chr10_22639_mat	chr10_22639_mat	chr10_22639	chr10_22639	miRDeep2	miRNA_putative_mature	467.2	chr10	42242533	42242550	18	+	CGCCCACCCCCGCGGGGC	2.37316
chr10_22893_chr10_22893_mat	chr10_22893_mat	chr10_22893_mat	chr10_22893_mat	chr10_22893	chr10_22893	miRDeep2	miRNA_putative_mature	1.6	chr10	80486686	80486703	18	+	AACCACGAGGAAGAGAGG	4.03814
chr10_23258_chr10_23258_mat	chr10_23258_mat	chr10_23258_mat	chr10_23258_mat	chr10_23258	chr10_23258	miRDeep2	miRNA_putative_mature	5.4	chr10	133242125	133242143	19	+	UUAGGGCCCUGGCUCCAUC	5.06847
chr10_23310_chr10_23310_mat	chr10_23310_mat	chr10_23310_mat	chr10_23310_mat	chr10_23310	chr10_23310	miRDeep2	miRNA_putative_mature	2147.8	chr10	9319050	9319071	22	-	UAUAUAGUAUAUGUGCAUGUAU	3.71185
chr11_25568_chr11_25568_mat	chr11_25568_mat	chr11_25568_mat	chr11_25568_mat	chr11_25568	chr11_25568	miRDeep2	miRNA_putative_mature	0.9	chr11	57641209	57641231	23	-	UAGCACAAUGUGAAAAGAGCUCU	3.30759
chr11_25568_chr11_25568_star	chr11_25568_star	chr11_25568_star	chr11_25568_star	chr11_25568	chr11_25568	miRDeep2	miRNA_putative_star	0.9	chr11	57641247	57641272	26	-	UGCCCUUUUAACAUUGCACUGCUAGU	11.2714
chr11_26024_chr11_26024_mat	chr11_26024_mat	chr11_26024_mat	chr11_26024_mat	chr11_26024	chr11_26024	miRDeep2	miRNA_putative_mature	416.4	chr11	93655277	93655294	18	-	CUUUUUCCAAGGACACCA	6.13996
chr12_26611_chr12_26611_mat	chr12_26611_mat	chr12_26611_mat	chr12_26611_mat	chr12_26611	chr12_26611	miRDeep2	miRNA_putative_mature	0	chr12	47811026	47811043	18	+	AGACCCUGGUCUGCACUC	3.98492
chr12_27551_chr12_27551_mat	chr12_27551_mat	chr12_27551_mat	chr12_27551_mat	chr12_27551	chr12_27551	miRDeep2	miRNA_putative_mature	410.5	chr12	44501941	44501962	22	-	UCACUGAUACCACGAACCCACU	2.99444
chr13_28325_chr13_28325_mat	chr13_28325_mat	chr13_28325_mat	chr13_28325_mat	chr13_28325	chr13_28325	miRDeep2	miRNA_putative_mature	558.7	chr13	26685377	26685399	23	+	UAUGUGCCUAGUGGCUGCUGUCU	3.07397
chr13_28476_chr13_28476_mat	chr13_28476_mat	chr13_28476_mat	chr13_28476_mat	chr13_28476	chr13_28476	miRDeep2	miRNA_putative_mature	9.6	chr13	51330783	51330803	21	+	CACUGGGCACCAAGUCUGUGU	2.59869
chr14_29152_chr14_29152_mat	chr14_29152_mat	chr14_29152_mat	chr14_29152_mat	chr14_29152	chr14_29152	miRDeep2	miRNA_putative_mature	1.7	chr14	16057603	16057624	22	+	CUAUGCCUGUCUGAGCGUCGCU	11.6126
chr14_29382_chr14_29382_mat	chr14_29382_mat	chr14_29382_mat	chr14_29382_mat	chr14_29382	chr14_29382	miRDeep2	miRNA_putative_mature	3.1	chr14	51973588	51973607	20	+	ACUGGCUCCGUGUCUUCACA	3.01223
chr14_29989_chr14_29989_mat	chr14_29989_mat	chr14_29989_mat	chr14_29989_mat	chr14_29989	chr14_29989	miRDeep2	miRNA_putative_mature	2.3	chr14	104800789	104800806	18	+	GGGGCCGGCGGCGGCGGC	2.68243
chr14_30632_chr14_30632_mat	chr14_30632_mat	chr14_30632_mat	chr14_30632_mat	chr14_30632	chr14_30632	miRDeep2	miRNA_putative_mature	385.4	chr14	95533807	95533828	22	-	UUGCUCUGCUCUCCCUUGUACU	2.86132
chr14_30657_chr14_30657_mat	chr14_30657_mat	chr14_30657_mat	chr14_30657_mat	chr14_30657	chr14_30657	miRDeep2	miRNA_putative_mature	5.2	chr14	100124302	100124323	22	-	CCUGACUCCUAGUCCAGGGCUG	4.16141
chr15_31268_chr15_31268_star	chr15_31268_star	chr15_31268_star	chr15_31268_star	chr15_31268	chr15_31268	miRDeep2	miRNA_putative_star	2.3	chr15	70079429	70079449	21	+	UUCUCCCAACGUAAACCCAGC	5.65005
chr15_31293_chr15_31293_mat	chr15_31293_mat	chr15_31293_mat	chr15_31293_mat	chr15_31293	chr15_31293	miRDeep2	miRNA_putative_mature	2.3	chr15	73368160	73368178	19	+	GGCCCCCUCCUCCUCGGCG	2.31343
chr15_31957_chr15_31957_mat	chr15_31957_mat	chr15_31957_mat	chr15_31957_mat	chr15_31957	chr15_31957	miRDeep2	miRNA_putative_mature	517.3	chr15	69102476	69102493	18	-	AUCUUGGUGGGACCUCCA	3.02769
chr15_32145_chr15_32145_mat	chr15_32145_mat	chr15_32145_mat	chr15_32145_mat	chr15_32145	chr15_32145	miRDeep2	miRNA_putative_mature	786.7	chr15	89368069	89368091	23	-	CUUUCGGUUAUCUAGCUUUAUGA	11.0243
chr15_32145_chr15_32145_star	chr15_32145_star	chr15_32145_star	chr15_32145_star	chr15_32145	chr15_32145	miRDeep2	miRNA_putative_star	786.7	chr15	89368032	89368052	21	-	AUACAGCUAGAUAACCAAAGA	17.1485
chr16_32517_chr16_32517_mat	chr16_32517_mat	chr16_32517_mat	chr16_32517_mat	chr16_32517	chr16_32517	miRDeep2	miRNA_putative_mature	0	chr16	16985677	16985696	20	+	GCUUCGAGACCCUAACUUGU	3.04039
chr16_32742_chr16_32742_mat	chr16_32742_mat	chr16_32742_mat	chr16_32742_mat	chr16_32742	chr16_32742	miRDeep2	miRNA_putative_mature	1.4	chr16	35747124	35747141	18	+	ACCGGGGGCUGGAGGCUU	2.95835
chr16_33655_chr16_33655_mat	chr16_33655_mat	chr16_33655_mat	chr16_33655_mat	chr16_33655	chr16_33655	miRDeep2	miRNA_putative_mature	384.7	chr16	58728646	58728663	18	-	UUGUGGGUUAUUGUUAAA	5.17034
chr17_34481_chr17_34481_mat	chr17_34481_mat	chr17_34481_mat	chr17_34481_mat	chr17_34481	chr17_34481	miRDeep2	miRNA_putative_mature	4.1	chr17	33228886	33228904	19	+	UCCCUGUCCUCCAGGAGCU	3.07223
chr17_35141_chr17_35141_mat	chr17_35141_mat	chr17_35141_mat	chr17_35141_mat	chr17_35141	chr17_35141	miRDeep2	miRNA_putative_mature	2.7	chr17	81961468	81961485	18	+	CGGCGCCGCCGCCCCCCC	2.37392
chr19_37252_chr19_37252_mat	chr19_37252_mat	chr19_37252_mat	chr19_37252_mat	chr19_37252	chr19_37252	miRDeep2	miRNA_putative_mature	203.3	chr19	4066807	4066824	18	+	CGCGCGGCGGCGGCGGCG	2.70761
chr19_37979_chr19_37979_mat	chr19_37979_mat	chr19_37979_mat	chr19_37979_mat	chr19_37979	chr19_37979	miRDeep2	miRNA_putative_mature	1.9	chr19	48478253	48478275	23	+	UCUGUCCACCUUGCUUCUUCAGG	2.97686
chr19_38038_chr19_38038_star	chr19_38038_star	chr19_38038_star	chr19_38038_star	chr19_38038	chr19_38038	miRDeep2	miRNA_putative_star	20.4	chr19	49500835	49500857	23	+	UGGUACAAGGGUUGGGAGACAGG	5.7244
chr19_38431_chr19_38431_mat	chr19_38431_mat	chr19_38431_mat	chr19_38431_mat	chr19_38431	chr19_38431	miRDeep2	miRNA_putative_mature	1.9	chr19	2100808	2100828	21	-	UCGGUCCCCAGCAUCUCCACC	5.40392
chr19_38431_chr19_38431_star	chr19_38431_star	chr19_38431_star	chr19_38431_star	chr19_38431	chr19_38431	miRDeep2	miRNA_putative_star	1.9	chr19	2100786	2100805	20	-	AGGCCGUGCAGGGGAGCAGG	3.4691
chr19_39403_chr19_39403_mat	chr19_39403_mat	chr19_39403_mat	chr19_39403_mat	chr19_39403	chr19_39403	miRDeep2	miRNA_putative_mature	1.5	chr19	57513043	57513062	20	-	ACGUCCCUGUUCGGGCGCCA	8.48244
chr2_6912_chr2_6912_mat	chr2_6912_mat	chr2_6912_mat	chr2_6912_mat	chr2_6912	chr2_6912	miRDeep2	miRNA_putative_mature	0.1	chr2	88229572	88229595	24	-	CCCACUGCUAAAUUUGACUGGCUU	8.61296
chr2_6912_chr2_6912_star	chr2_6912_star	chr2_6912_star	chr2_6912_star	chr2_6912	chr2_6912	miRDeep2	miRNA_putative_star	0.1	chr2	88229637	88229660	24	-	GGUUUGAUGGUAGUGGGCUAUCAG	3.32816
chr2_7434_chr2_7434_mat	chr2_7434_mat	chr2_7434_mat	chr2_7434_mat	chr2_7434	chr2_7434	miRDeep2	miRNA_putative_mature	171.2	chr2	184378963	184378984	22	-	CAAAAACUGCCGUUACUUUUGC	2.24469
chr2_7437_chr2_7437_star	chr2_7437_star	chr2_7437_star	chr2_7437_star	chr2_7437	chr2_7437	miRDeep2	miRNA_putative_star	5.7	chr2	188297515	188297537	23	-	GCAAAGUUUAAGAUCCUUGAUGU	5.15883
chr20_40243_chr20_40243_mat	chr20_40243_mat	chr20_40243_mat	chr20_40243_mat	chr20_40243	chr20_40243	miRDeep2	miRNA_putative_mature	1.9	chr20	30484923	30484944	22	-	CUAUGCCUGUCUGAGCGUCGCU	11.6121
chr20_40334_chr20_40334_mat	chr20_40334_mat	chr20_40334_mat	chr20_40334_mat	chr20_40334	chr20_40334	miRDeep2	miRNA_putative_mature	1.4	chr20	36031040	36031057	18	-	GCCCCAGCAUCUCCACCA	4.58428
chr20_40570_chr20_40570_mat	chr20_40570_mat	chr20_40570_mat	chr20_40570_mat	chr20_40570	chr20_40570	miRDeep2	miRNA_putative_mature	1.6	chr20	63178513	63178532	20	-	AAGGUCCGCUGUGAACACGC	6.45431
chr20_40570_chr20_40570_star	chr20_40570_star	chr20_40570_star	chr20_40570_star	chr20_40570	chr20_40570	miRDeep2	miRNA_putative_star	1.6	chr20	63178549	63178568	20	-	AUUCACCGCGUGCCUUAAUU	12.3414
chr22_41811_chr22_41811_mat	chr22_41811_mat	chr22_41811_mat	chr22_41811_mat	chr22_41811	chr22_41811	miRDeep2	miRNA_putative_mature	1.7	chr22	11249807	11249828	22	-	CUAUGCCUGUCUGAGCGUCGCU	11.6126
chr22_42020_chr22_42020_mat	chr22_42020_mat	chr22_42020_mat	chr22_42020_mat	chr22_42020	chr22_42020	miRDeep2	miRNA_putative_mature	2012.5	chr22	31981345	31981366	22	-	GAGUUCUGGGCUGUAGUGCACU	2.85723
chr22_42239_chr22_42239_mat	chr22_42239_mat	chr22_42239_mat	chr22_42239_mat	chr22_42239	chr22_42239	miRDeep2	miRNA_putative_mature	1.6	chr22	46113743	46113764	22	-	GAAGGCAGUAGGUUGUAUAGUU	7.92376
chr22_42239_chr22_42239_star	chr22_42239_star	chr22_42239_star	chr22_42239_star	chr22_42239	chr22_42239	miRDeep2	miRNA_putative_star	1.6	chr22	46113687	46113710	24	-	CCACACAACCUACUACCUCACCCC	16.2586
chr3_10169_chr3_10169_mat	chr3_10169_mat	chr3_10169_mat	chr3_10169_mat	chr3_10169	chr3_10169	miRDeep2	miRNA_putative_mature	4.1	chr3	190574581	190574599	19	-	UGUAAACAUCCUUGACUGA	6.05766
chr3_8160_chr3_8160_mat	chr3_8160_mat	chr3_8160_mat	chr3_8160_mat	chr3_8160	chr3_8160	miRDeep2	miRNA_putative_mature	1.8	chr3	49020633	49020655	23	+	GGACGAAAUCCAAGCGCAGCUGG	3.73665
chr3_8160_chr3_8160_star	chr3_8160_star	chr3_8160_star	chr3_8160_star	chr3_8160	chr3_8160	miRDeep2	miRNA_putative_star	1.8	chr3	49020673	49020696	24	+	AGCUGCUUUUGGGAUUCCGUUGCC	13.6483
chr3_9035_chr3_9035_mat	chr3_9035_mat	chr3_9035_mat	chr3_9035_mat	chr3_9035	chr3_9035	miRDeep2	miRNA_putative_mature	1	chr3	192979696	192979713	18	+	CUCUGUGAGCUGAGGUCC	3.46399
chr4_10353_chr4_10353_mat	chr4_10353_mat	chr4_10353_mat	chr4_10353_mat	chr4_10353	chr4_10353	miRDeep2	miRNA_putative_mature	0.2	chr4	8268518	8268537	20	+	UCCCCGAGGCCCUUUAACCU	3.471
chr4_10915_chr4_10915_mat	chr4_10915_mat	chr4_10915_mat	chr4_10915_mat	chr4_10915	chr4_10915	miRDeep2	miRNA_putative_mature	0.9	chr4	133268464	133268481	18	+	CACUCUGGACUCUGAAUC	8.93462
chr5_12129_chr5_12129_mat	chr5_12129_mat	chr5_12129_mat	chr5_12129_mat	chr5_12129	chr5_12129	miRDeep2	miRNA_putative_mature	4.9	chr5	52524387	52524407	21	+	UUGCAGCUGCCUGGGAGUGGU	3.35641
chr5_12155_chr5_12155_mat	chr5_12155_mat	chr5_12155_mat	chr5_12155_mat	chr5_12155	chr5_12155	miRDeep2	miRNA_putative_mature	129.7	chr5	59703631	59703652	22	+	GUUCAGUUGUUCAACCAGUUAC	7.27762
chr5_12155_chr5_12155_star	chr5_12155_star	chr5_12155_star	chr5_12155_star	chr5_12155	chr5_12155	miRDeep2	miRNA_putative_star	129.7	chr5	59703668	59703688	21	+	UAACUGGUUGAACAACUGUAA	6.52558
chr5_12438_chr5_12438_mat	chr5_12438_mat	chr5_12438_mat	chr5_12438_mat	chr5_12438	chr5_12438	miRDeep2	miRNA_putative_mature	973.7	chr5	88666867	88666889	23	+	CUUUCGGUUAUCUAGCUUUAUGA	11.0175
chr5_12438_chr5_12438_star	chr5_12438_star	chr5_12438_star	chr5_12438_star	chr5_12438	chr5_12438	miRDeep2	miRNA_putative_star	973.7	chr5	88666904	88666924	21	+	AUACAGCUAGAUAACCAAAGA	17.1483
chr5_13660_chr5_13660_mat	chr5_13660_mat	chr5_13660_mat	chr5_13660_mat	chr5_13660	chr5_13660	miRDeep2	miRNA_putative_mature	2.2	chr5	108748633	108748656	24	-	CGCCGCUUUCUGGGCUCGCUCACC	2.93919
chr6_14332_chr6_14332_mat	chr6_14332_mat	chr6_14332_mat	chr6_14332_mat	chr6_14332	chr6_14332	miRDeep2	miRNA_putative_mature	376.6	chr6	2854041	2854061	21	+	ACCAGGCAAGAACUACUGUCU	2.90171
chr6_14767_chr6_14767_mat	chr6_14767_mat	chr6_14767_mat	chr6_14767_mat	chr6_14767	chr6_14767	miRDeep2	miRNA_putative_mature	5637.5	chr6	30737226	30737244	19	+	GUCCGUCCGUCCGUCCGUC	4.15834
chr6_15068_chr6_15068_mat	chr6_15068_mat	chr6_15068_mat	chr6_15068_mat	chr6_15068	chr6_15068	miRDeep2	miRNA_putative_mature	788.8	chr6	56322868	56322885	18	+	AACCAUCCUCUGCUAUCA	3.35858
chr6_15068_chr6_15068_star	chr6_15068_star	chr6_15068_star	chr6_15068_star	chr6_15068	chr6_15068	miRDeep2	miRNA_putative_star	788.8	chr6	56322844	56322865	22	+	AUAACCCAGAGGUCGAUGGAUC	4.76883
chr6_15151_chr6_15151_mat	chr6_15151_mat	chr6_15151_mat	chr6_15151_mat	chr6_15151	chr6_15151	miRDeep2	miRNA_putative_mature	1.3	chr6	84968072	84968090	19	+	GAUCUCGGACGAGCCCCCA	5.53956
chr6_15379_chr6_15379_mat	chr6_15379_mat	chr6_15379_mat	chr6_15379_mat	chr6_15379	chr6_15379	miRDeep2	miRNA_putative_mature	0.3	chr6	131054599	131054616	18	+	GUCCCUGUUCGGGCGCCA	8.30936
chr7_17537_chr7_17537_mat	chr7_17537_mat	chr7_17537_mat	chr7_17537_mat	chr7_17537	chr7_17537	miRDeep2	miRNA_putative_mature	1139.8	chr7	100088992	100089013	22	+	UGGCGGCGGCGGCGGCGGCGGC	2.70843
chr7_17541_chr7_17541_mat	chr7_17541_mat	chr7_17541_mat	chr7_17541_mat	chr7_17541	chr7_17541	miRDeep2	miRNA_putative_mature	12.5	chr7	100094043	100094065	23	+	AUCUGCACUGUCAGCACUUUAGC	8.85845
chr7_17541_chr7_17541_star	chr7_17541_star	chr7_17541_star	chr7_17541_star	chr7_17541	chr7_17541	miRDeep2	miRNA_putative_star	12.5	chr7	100094004	100094027	24	+	AGCAAGUACCCACAGUGCGGUAGC	8.48929
chr7_17754_chr7_17754_star	chr7_17754_star	chr7_17754_star	chr7_17754_star	chr7_17754	chr7_17754	miRDeep2	miRNA_putative_star	1.1	chr7	129774968	129774991	24	+	GUGAAUUCUACCAGUGCCAUACAC	5.25186
chr7_18779_chr7_18779_mat	chr7_18779_mat	chr7_18779_mat	chr7_18779_mat	chr7_18779	chr7_18779	miRDeep2	miRNA_putative_mature	5	chr7	120856900	120856917	18	-	GAGGGCGGGUGGAGGAGG	2.31143
chr7_18844_chr7_18844_mat	chr7_18844_mat	chr7_18844_mat	chr7_18844_mat	chr7_18844	chr7_18844	miRDeep2	miRNA_putative_mature	1.6	chr7	130496124	130496145	22	-	UUUUUCGUUAUUGCUCUUGACC	8.13119
chr7_18844_chr7_18844_star	chr7_18844_star	chr7_18844_star	chr7_18844_star	chr7_18844	chr7_18844	miRDeep2	miRNA_putative_star	1.6	chr7	130496160	130496181	22	-	UCAGGAGCAAUAAUGAAAAACG	7.87594
chr8_19519_chr8_19519_mat	chr8_19519_mat	chr8_19519_mat	chr8_19519_mat	chr8_19519	chr8_19519	miRDeep2	miRNA_putative_mature	2	chr8	84408642	84408664	23	+	UCAACAGCUGGGUUCCUGAAUGA	3.08189
chr8_19723_chr8_19723_mat	chr8_19723_mat	chr8_19723_mat	chr8_19723_mat	chr8_19723	chr8_19723	miRDeep2	miRNA_putative_mature	0.9	chr8	130477126	130477145	20	+	AAGGAGCUCACAGUCUAUUG	6.97547
chr8_19783_chr8_19783_mat	chr8_19783_mat	chr8_19783_mat	chr8_19783_mat	chr8_19783	chr8_19783	miRDeep2	miRNA_putative_mature	43.9	chr8	143684557	143684575	19	+	GUCCCCCGCCGCCCCUCCG	2.44417
chr8_20023_chr8_20023_mat	chr8_20023_mat	chr8_20023_mat	chr8_20023_mat	chr8_20023	chr8_20023	miRDeep2	miRNA_putative_mature	0.4	chr8	37079032	37079049	18	-	AGAGGCUGUUUCUGAGCU	3.76166
chr8_20045_chr8_20045_mat	chr8_20045_mat	chr8_20045_mat	chr8_20045_mat	chr8_20045	chr8_20045	miRDeep2	miRNA_putative_mature	4.8	chr8	41201615	41201634	20	-	UCAGGCUCAGUCCCCUCCAU	4.12217
chr8_20150_chr8_20150_mat	chr8_20150_mat	chr8_20150_mat	chr8_20150_mat	chr8_20150	chr8_20150	miRDeep2	miRNA_putative_mature	1.4	chr8	64379172	64379193	22	-	UCAAGGUCCGCUGUGAACACGG	6.8108
chr8_20150_chr8_20150_star	chr8_20150_star	chr8_20150_star	chr8_20150_star	chr8_20150	chr8_20150	miRDeep2	miRNA_putative_star	1.4	chr8	64379207	64379226	20	-	AUUCACCGCGUGCCUUAAUU	12.3414
chr9_21052_chr9_21052_mat	chr9_21052_mat	chr9_21052_mat	chr9_21052_mat	chr9_21052	chr9_21052	miRDeep2	miRNA_putative_mature	0.7	chr9	94724893	94724910	18	+	CCGGCUGCUGUAGGCUUU	2.51794
chrX_43573_chrX_43573_mat	chrX_43573_mat	chrX_43573_mat	chrX_43573_mat	chrX_43573	chrX_43573	miRDeep2	miRNA_putative_mature	0	chrX	113012917	113012934	18	-	AGCACUCUGGACUCUGAA	5.21794
